# Supplementary material for: Transcriptome profiling of Staphylococci-infected cow mammary gland parenchyma
Source: BMC Vet Res. 2017 Jun 6;13:161. doi: 10.1186/s12917-017-1088-2 (PMC5477815; doi:10.1186/s12917-017-1088-2)
Supplement: Supplementary file 1 — Genes with up-regulated expression found in samples derived from cow mammary gland parenchyma infected with coagulase-positive Staphylococci in 1stor 2nd lactations (CoPS-1/2) vs. healthy cows (H). (XLS 86 kb) [file 12917_2017_1088_MOESM1_ESM.xls]

## Sheet: S 1
Additional file 1
Genes with up-regulated expressions found in samples derived from cow mammary gland parenchyma infected with coagulase-positive Staphylococci in 1st and 2nd lactations (CoPS-1/2)
Category - biological processes	Term	Count	PValue	Genes
GOTERM_BP_ALL	GO:0006952~defense response	55	1.763392066656238E-24	ADORA3, IL27RA, SNCA, PGLYRP1, CXCL10, SAA1, ITIH4, CFH, LTF, IL1B, VNN1, DEFB10, BOLA-DRA, LBP, SAA3, LYZ, TAP, C1QA, C1QB, SERPINF2, PTAFR, TNFAIP8L2, TNF, C6, DEFB4A, C1S, CCL5, CCL4, CD74, AHSG, DEFB5, TNFRSF1B, DEFB7, CCL20, FCN2, FCGR1A, C2, SELP, LYZ2, IL8, OLR1, CFB, C4BPA, LOC504773, S100A12, CATHL4, LSP1, ORM1, CATHL2, CATHL3, EBD, LAP, LOC781146, CLEC7A, CATHL1
GOTERM_BP_ALL	GO:0002376~immune system process	73	8.433128803887002E-21	ADORA3, IL18, SNCA, DSB, PGLYRP1, TNFSF13, CXCL12, CXCL10, CD48, BOLA-NC1, CXCR5, CXCR4, CFH, IL1B, VNN1, BOLA-DRA, LBP, BOLA-DRB3, EGR1, ICAM1, LOC508666, CD40, BOLA-DQA2, C1QA, BOLA-DQA1, C1QB, LOC505676, BOLA-DQA3, LOC790858, TNFSF13B, BOLA-DQB, JSP.1, LOC790811, TNFAIP8L2, GPR183, TNF, CCL2, CXCL5, C6, BLA-DQB, LOC512486, IFI30, ITGB2, FCGRT, SFXN1, KIT, C1S, LOC507917, CCL5, CCL4, LOC517354,…
GOTERM_BP_ALL	GO:0006954~inflammatory response	32	2.8831983860706686E-17	TNF, ADORA3, C6, C1S, CCL5, CCL4, AHSG, CXCL10, TNFRSF1B, CCL20, SAA1, FCGR1A, FCN2, CFH, ITIH4, IL1B, VNN1, C2, LBP, SELP, IL8, OLR1, CFB, SAA3, C4BPA, LOC504773, C1QA, ORM1, C1QB, SERPINF2, CLEC7A, PTAFR
GOTERM_BP_ALL	GO:0009605~response to external stimulus	53	3.511149442630179E-16	ADORA3, FOXA3, LXN, F13A1, PGLYRP1, CXCR2, CXCL10, FOS, SLC1A3, SAA1, ITIH4, CFH, IL1B, VNN1, LBP, SAA3, SERPING1, C1QA, C1QB, F5, SERPINF2, NGFR, PTAFR, RBP4, CCL2, TNF, CXCL5, C6, ITGB2, ABHD2, C1S, CCL5, CCL4, AHSG, TNFRSF1B, CCL20, RAC2, FCN2, FCGR1A, C2, SELP, SLC12A2, IL8, OLR1, CFB, GPR77, C4BPA, LOC504773, LSP1, CXCL17, ORM1, CORO1A, CLEC7A
GOTERM_BP_ALL	GO:0002526~acute inflammatory response	20	1.2191832901357067E-14	ADORA3, CFB, C6, SAA3, C4BPA, C1S, AHSG, C1QA, C1QB, ORM1, SERPINF2, SAA1, FCN2, FCGR1A, CFH, ITIH4, IL1B, VNN1, C2, LBP
GOTERM_BP_ALL	GO:0009611~response to wounding	37	3.3668492935207986E-14	TNF, ADORA3, C6, F13A1, ABHD2, C1S, CCL5, CCL4, AHSG, CXCL10, TNFRSF1B, SLC1A3, CCL20, SAA1, FCGR1A, FCN2, CFH, ITIH4, IL1B, VNN1, C2, LBP, SELP, IL8, OLR1, CFB, SAA3, SERPING1, C4BPA, LOC504773, C1QA, ORM1, C1QB, F5, SERPINF2, CLEC7A, PTAFR
GOTERM_BP_ALL	GO:0042742~defense response to bacterium	20	2.528086601614716E-12	LYZ2, TNF, IL27RA, PGLYRP1, LYZ, TAP, DEFB4A, CATHL4, DEFB5, CATHL2, DEFB7, CATHL3, EBD, LAP, LOC781146, FCGR1A, LTF, DEFB10, LBP, CATHL1
GOTERM_BP_ALL	GO:0009617~response to bacterium	24	9.063761344185645E-12	LYZ2, TNF, CCL2, IL27RA, PGLYRP1, LYZ, TAP, DEFB4A, CATHL4, SLC11A1, DEFB5, CATHL2, DEFB7, CATHL3, EBD, LAP, LOC781146, FCGR1A, IL1B, LTF, DEFB10, LBP, CATHL1, PTAFR
GOTERM_BP_ALL	GO:0019882~antigen processing and presentation	23	1.4669726503437284E-11	ICAM1, BLA-DQB, DSB, CD1B, IFI30, FCGRT, LOC507917, LOC100125916, MGC126945, CD1E, CD74, BOLA-DQA2, BOLA-NC1, BOLA-DQA1, LOC505676, LOC790858, BOLA-DQA3, FCGR1A, BOLA-DQB, BOLA-DRA, JSP.1, BOLA-N, LOC790811, BOLA-DRB3
GOTERM_BP_ALL	GO:0002682~regulation of immune system process	32	8.068712653798185E-10	RBP4, TNF, ADORA3, IL27RA, IL18, C6, SNCA, COL3A1, C1S, CD74, FCGR1A, FCN2, CFH, IL1B, VNN1, BOLA-DRA, C2, LBP, ICAM1, CFB, CD40, C4BPA, C1QA, CD38, CD83, ORM1, C1QB, CORO1A, TNFSF13B, SCIN, CLEC7A, VSIG4
GOTERM_BP_ALL	GO:0006935~chemotaxis	17	1.3696386114385846E-9	CCL2, IL8, CXCL5, ITGB2, CXCR2, GPR77, CCL5, CCL4, LOC504773, CXCL10, LSP1, CXCL17, CORO1A, CCL20, RAC2, IL1B, PTAFR
GOTERM_BP_ALL	GO:0042330~taxis	17	1.3696386114385846E-9	CCL2, IL8, CXCL5, ITGB2, CXCR2, GPR77, CCL5, CCL4, LOC504773, CXCL10, LSP1, CXCL17, CORO1A, CCL20, RAC2, IL1B, PTAFR
GOTERM_BP_ALL	GO:0009607~response to biotic stimulus	29	3.2224395612933854E-9	CCL2, TNF, IL27RA, PGLYRP1, DEFB4A, SLC11A1, DEFB5, DEFB7, ISG15, FCGR1A, KRT8, IL1B, LTF, DEFB10, LBP, MX1, LYZ2, LYZ, TAP, S100A12, CATHL4, CATHL2, CATHL3, EBD, LAP, LOC781146, CLEC7A, CATHL1, PTAFR
GOTERM_BP_ALL	GO:0002684~positive regulation of immune system process	25	9.60265053981078E-9	ADORA3, IL27RA, IL18, C6, C1S, CD74, FCGR1A, FCN2, CFH, VNN1, IL1B, BOLA-DRA, LBP, C2, ICAM1, CFB, C4BPA, CD40, C1QA, CD83, C1QB, CD38, CORO1A, TNFSF13B, CLEC7A
GOTERM_BP_ALL	GO:0048002~antigen processing and presentation of peptide antigen	11	3.2587660881754E-8	BOLA-NC1, FCGR1A, IFI30, BOLA-DRA, JSP.1, LOC507917, LOC100125916, BOLA-N, BOLA-DRB3, LOC790811, CD74
GOTERM_BP_ALL	GO:0048583~regulation of response to stimulus	29	7.603269039434052E-8	RBP4, TNF, ADORA3, IL27RA, C6, COL3A1, C1S, CXCL12, AHSG, TNFRSF1B, APOE, FCGR1A, FCN2, CFH, IL1B, BOLA-DRA, C2, LBP, SELP, IL8, CFB, C4BPA, CD40, ANXA2, C1QA, C1QB, TNFSF13B, PTGDS, CLEC7A
GOTERM_BP_ALL	GO:0006959~humoral immune response	11	1.331033720073401E-7	C1QA, C1QB, GPR183, TNF, CFB, C6, FCN2, CFH, C1S, C2, C4BPA
GOTERM_BP_ALL	GO:0050776~regulation of immune response	20	6.735539499172582E-7	RBP4, TNF, ADORA3, IL27RA, CFB, C6, COL3A1, C4BPA, C1S, CD40, C1QA, C1QB, TNFSF13B, FCN2, FCGR1A, CFH, BOLA-DRA, CLEC7A, C2, LBP
GOTERM_BP_ALL	GO:0002541~activation of plasma proteins involved in acute inflammatory response	9	1.102432797342756E-6	C1QA, C1QB, CFB, C6, FCN2, CFH, C1S, C2, C4BPA
GOTERM_BP_ALL	GO:0006956~complement activation	9	1.102432797342756E-6	C1QA, C1QB, CFB, C6, FCN2, CFH, C1S, C2, C4BPA
GOTERM_BP_ALL	GO:0048584~positive regulation of response to stimulus	20	1.3709446258150584E-6	ADORA3, TNF, IL8, IL27RA, CFB, C6, C4BPA, C1S, CXCL12, C1QA, C1QB, TNFSF13B, FCN2, FCGR1A, CFH, IL1B, BOLA-DRA, CLEC7A, C2, LBP
GOTERM_BP_ALL	GO:0007626~locomotory behavior	18	3.7310317424457575E-6	CCL2, IL8, CXCL5, SNCA, CXCR2, ITGB2, GPR77, CCL5, CCL4, LOC504773, CXCL10, LSP1, CXCL17, CORO1A, CCL20, RAC2, IL1B, PTAFR
GOTERM_BP_ALL	GO:0002252~immune effector process	15	3.7690068140177506E-6	ICAM1, ADORA3, CFB, C6, C4BPA, C1S, CD74, C1QA, C1QB, TNFSF13B, FCN2, FCGR1A, CFH, BOLA-DRA, C2
GOTERM_BP_ALL	GO:0006953~acute-phase response	8	3.924943095661957E-6	ORM1, SERPINF2, SAA1, SAA3, ITIH4, IL1B, LBP, AHSG
GOTERM_BP_ALL	GO:0045087~innate immune response	14	3.980222795841659E-6	TNFAIP8L2, CFB, C6, SNCA, C4BPA, C1S, C1QA, C1QB, FCN2, CFH, VNN1, LBP, C2, CLEC7A
GOTERM_BP_ALL	GO:0002504~antigen processing and presentation of peptide or polysaccharide antigen via MHC class II	8	6.402491093469141E-6	BOLA-DQA2, LOC790858, BLA-DQB, DSB, IFI30, BOLA-DQB, BOLA-DRA, BOLA-DRB3, CD74
GOTERM_BP_ALL	GO:0042221~response to chemical stimulus	40	9.347058871113795E-6	RBP4, TNF, CCL2, CXCL5, PTGS2, SNCA, COL3A1, FHL2, ITGB2, CXCR2, CCL5, CCL4, CXCL10, CD48, FOS, SLC1A3, CCL20, RAC2, APOE, GPX3, IL1B, LBP, EGR1, IL8, GPR77, LOC504773, ITPR1, AHR, SOD2, S100A12, LSP1, CD83, CXCL17, CORO1A, CLEC7A, PRNP, SELE, PLAU, PTAFR, SLC46A2
GOTERM_BP_ALL	GO:0002250~adaptive immune response	11	1.1700188867221357E-5	C1QA, C1QB, ICAM1, IL18, C6, FCGR1A, BOLA-DRA, C1S, C2, C4BPA, CD74
GOTERM_BP_ALL	GO:0002460~adaptive immune response based on somatic recombination of immune receptors built from immunoglobulin superfamily domains	11	1.1700188867221357E-5	C1QA, C1QB, ICAM1, IL18, C6, FCGR1A, BOLA-DRA, C1S, C2, C4BPA, CD74
GOTERM_BP_ALL	GO:0050778~positive regulation of immune response	15	1.209817567909556E-5	IL27RA, CFB, C6, C4BPA, C1S, C1QA, C1QB, TNFSF13B, FCN2, FCGR1A, CFH, BOLA-DRA, CLEC7A, LBP, C2
GOTERM_BP_ALL	GO:0050865~regulation of cell activation	16	1.5468978339311075E-5	SELP, ADORA3, IL27RA, IL18, SNCA, CD40, CD74, CD83, CD38, CORO1A, TNFSF13B, APOE, IL1B, VNN1, LBP, VSIG4
GOTERM_BP_ALL	GO:0050900~leukocyte migration	9	2.317638653893499E-5	SELP, ICAM1, CORO1A, TNF, CCL2, IL8, IL1B, ITGB2, SELE
GOTERM_BP_ALL	GO:0002443~leukocyte mediated immunity	11	3.5612130285182827E-5	C1QA, C1QB, ICAM1, ADORA3, C6, FCGR1A, BOLA-DRA, C1S, C2, C4BPA, CD74
GOTERM_BP_ALL	GO:0002474~antigen processing and presentation of peptide antigen via MHC class I	7	3.71305764264921E-5	BOLA-NC1, FCGR1A, JSP.1, LOC507917, LOC100125916, BOLA-N, LOC790811
GOTERM_BP_ALL	GO:0051605~protein maturation by peptide bond cleavage	10	5.130726918442321E-5	C1QA, C1QB, CFB, C6, FCN2, CFH, C1S, C2, C4BPA, SRGN
GOTERM_BP_ALL	GO:0002449~lymphocyte mediated immunity	10	7.912266934984388E-5	C1QA, C1QB, ICAM1, C6, FCGR1A, BOLA-DRA, C1S, C2, C4BPA, CD74
GOTERM_BP_ALL	GO:0016064~immunoglobulin mediated immune response	9	8.915598009328257E-5	C1QA, C1QB, C6, FCGR1A, BOLA-DRA, C1S, C2, C4BPA, CD74
GOTERM_BP_ALL	GO:0048518~positive regulation of biological process	60	1.0723302829149084E-4	ADORA3, MSR1, IL27RA, MMP9, IL18, SNCA, TGFB3, CXCL12, FOS, BARX2, SLC1A3, CASP4, APOE, CFH, IL1B, VNN1, BOLA-DRA, LBP, FGF1, CCNA2, EGR1, ICAM1, HSP90AA1, PDPN, NUSAP1, CD40, JUNB, AHR, C1QA, CD38, C1QB, CD83, TNFSF13B, SCIN, TGIF1, NGFR, RBP4, FGFR4, TNF, C6, STK17B, C1S, KIT, IL34, CD74, AHSG, RAC2, FCN2, FCGR1A, C2, SELP, IL8, CFB, CCDC80, C4BPA, CORO1A, CLEC7A, PDZK1, IGFBP3, SELE
GOTERM_BP_ALL	GO:0019724~B cell mediated immunity	9	1.1289110507172689E-4	C1QA, C1QB, C6, FCGR1A, BOLA-DRA, C1S, C2, C4BPA, CD74
GOTERM_BP_ALL	GO:0002694~regulation of leukocyte activation	14	1.5927959925332946E-4	ADORA3, IL27RA, IL18, SNCA, CD40, CD74, CD83, CD38, CORO1A, TNFSF13B, IL1B, VNN1, LBP, VSIG4
GOTERM_BP_ALL	GO:0002253~activation of immune response	10	2.9395052253884874E-4	C1QA, C1QB, CFB, C6, FCN2, CFH, C1S, CLEC7A, C2, C4BPA
GOTERM_BP_ALL	GO:0050867~positive regulation of cell activation	12	3.059492350764236E-4	SELP, CD38, CD83, CORO1A, ADORA3, TNFSF13B, IL18, IL1B, VNN1, LBP, CD40, CD74
GOTERM_BP_ALL	GO:0002455~humoral immune response mediated by circulating immunoglobulin	6	3.2134061079614075E-4	C1QA, C1QB, C6, C1S, C2, C4BPA
GOTERM_BP_ALL	GO:0006958~complement activation, classical pathway	6	3.2134061079614075E-4	C1QA, C1QB, C6, C1S, C2, C4BPA
GOTERM_BP_ALL	GO:0000087~M phase of mitotic cell cycle	13	4.819690897213758E-4	CCDC99, DLGAP5, NUSAP1, AURKB, CCNB1, SPC24, FAM83D, SPC25, MIS18A, CDCA2, FBXO5, SKA1, CCNA2
GOTERM_BP_ALL	GO:0046942~carboxylic acid transport	11	5.849936290632956E-4	SLC1A3, ANXA1, MGC138914, SLC13A3, PDZK1, SLC1A1, SLC43A2, MGC157082, SLC46A1, CROT, SLC7A7
GOTERM_BP_ALL	GO:0015849~organic acid transport	11	5.849936290632956E-4	SLC1A3, ANXA1, MGC138914, SLC13A3, PDZK1, SLC1A1, SLC43A2, MGC157082, SLC46A1, CROT, SLC7A7
GOTERM_BP_ALL	GO:0015837~amine transport	10	6.438536345983636E-4	ADORA3, SLC1A3, MGC138914, PDZK1, SLC1A1, SLC43A2, MGC157082, SLC46A1, CRYM, SLC7A7
GOTERM_BP_ALL	GO:0016485~protein processing	10	6.438536345983636E-4	C1QA, C1QB, CFB, C6, FCN2, CFH, C1S, C2, C4BPA, SRGN
GOTERM_BP_ALL	GO:0002696~positive regulation of leukocyte activation	11	9.700416191854164E-4	CD38, CD83, CORO1A, ADORA3, TNFSF13B, IL18, IL1B, VNN1, LBP, CD40, CD74
GOTERM_BP_ALL	GO:0051604~protein maturation	10	9.817531112639164E-4	C1QA, C1QB, CFB, C6, FCN2, CFH, C1S, C2, C4BPA, SRGN
GOTERM_BP_ALL	GO:0051301~cell division	15	9.965259199677743E-4	RBP4, ROCK1, NUSAP1, AURKB, CENPH, FAM83D, CCNB1, SPC24, SPC25, MIS18A, CKS2, CDCA2, SKA1, CCNA2, CDCA3
GOTERM_BP_ALL	GO:0000280~nuclear division	12	0.0011313433263029815	FAM83D, SPC24, CCNB1, SPC25, CCDC99, MIS18A, CDCA2, NUSAP1, FBXO5, SKA1, AURKB, CCNA2
GOTERM_BP_ALL	GO:0007067~mitosis	12	0.0011313433263029815	FAM83D, SPC24, CCNB1, SPC25, CCDC99, MIS18A, CDCA2, NUSAP1, FBXO5, SKA1, AURKB, CCNA2
GOTERM_BP_ALL	GO:0007159~leukocyte adhesion	5	0.001238498861466499	SELP, ICAM1, TNF, ITGB2, SELE
GOTERM_BP_ALL	GO:0042127~regulation of cell proliferation	26	0.0012435065618334458	RBP4, FGFR4, TNF, PTGS2, IL18, TGFB3, MMP7, IFI30, KIT, IL34, BNIPL, RAC2, APOE, SERPINE1, IL1B, FGF1, ANXA1, CD40, CD38, CORO1A, TNFSF13B, SCIN, TGIF1, NGFR, VSIG4, PLAU
GOTERM_BP_ALL	GO:0001944~vasculature development	15	0.0016385023532420352	PDPN, IL18, COL3A1, CXCL12, JUNB, ANXA2, ZFP36L1, CXCL17, CXCR4, APOE, COL1A2, ZC3H12A, COL1A1, FGF1, ANGPTL4
GOTERM_BP_ALL	GO:0051258~protein polymerization	7	0.0016566634118409893	TUBB2C, TUBB6, TUBA4A, FBXO5, TUBA3E, TUBA1A, TUBA1B, TUBA1C
GOTERM_BP_ALL	GO:0002478~antigen processing and presentation of exogenous peptide antigen	5	0.001788982386686496	FCGR1A, IFI30, BOLA-DRA, BOLA-DRB3, CD74
GOTERM_BP_ALL	GO:0048285~organelle fission	12	0.0018823827744940996	FAM83D, SPC24, CCNB1, SPC25, CCDC99, MIS18A, CDCA2, NUSAP1, FBXO5, SKA1, AURKB, CCNA2
GOTERM_BP_ALL	GO:0000279~M phase	14	0.002128008249648968	CCDC99, DLGAP5, NUSAP1, AURKB, FAM83D, CCNB1, SPC24, SPC25, MIS18A, CKS2, CDCA2, FBXO5, SKA1, CCNA2
GOTERM_BP_ALL	GO:0032879~regulation of localization	22	0.002290648833720002	RBP4, ICAM1, TNF, ADORA3, MSR1, PDPN, MMP9, SNCA, ABHD2, CD40, CXCL12, AHSG, CORO1A, APOE, CXCR4, FCGR1A, SCIN, IL1B, CLEC7A, PDZK1, SELE, SRGN
GOTERM_BP_ALL	GO:0051050~positive regulation of transport	11	0.0023609083875981273	RBP4, ADORA3, TNF, APOE, FCGR1A, SCIN, SNCA, CLEC7A, PDZK1, SELE, AHSG
GOTERM_BP_ALL	GO:0045807~positive regulation of endocytosis	5	0.002488591731328118	FCGR1A, SNCA, CLEC7A, SELE, AHSG
GOTERM_BP_ALL	GO:0000278~mitotic cell cycle	14	0.0024981375462432686	CCDC99, DLGAP5, NUSAP1, CHEK1, AURKB, FAM83D, CCNB1, SPC24, SPC25, MIS18A, CDCA2, FBXO5, SKA1, CCNA2
GOTERM_BP_ALL	GO:0051249~regulation of lymphocyte activation	11	0.002884847415904468	CD38, CD83, CORO1A, TNFSF13B, IL27RA, IL18, IL1B, VNN1, CD40, VSIG4, CD74
GOTERM_BP_ALL	GO:0006721~terpenoid metabolic process	5	0.0033554921795279488	RBP4, RBP1, CRABP2, DHRS9, BCO2
GOTERM_BP_ALL	GO:0048522~positive regulation of cellular process	48	0.003462843348303792	RBP4, FGFR4, TNF, MSR1, ADORA3, MMP9, IL18, SNCA, TGFB3, STK17B, KIT, IL34, CXCL12, CD74, AHSG, FOS, BARX2, SLC1A3, CASP4, RAC2, APOE, FCGR1A, IL1B, VNN1, LBP, FGF1, CCNA2, EGR1, SELP, ICAM1, HSP90AA1, PDPN, CCDC80, NUSAP1, CD40, AHR, JUNB, CD38, CD83, CORO1A, TNFSF13B, SCIN, TGIF1, NGFR, CLEC7A, PDZK1, IGFBP3, SELE
GOTERM_BP_ALL	GO:0001568~blood vessel development	14	0.003658674540845817	IL18, COL3A1, CXCL12, JUNB, ANXA2, ZFP36L1, CXCL17, CXCR4, APOE, COL1A2, ZC3H12A, COL1A1, FGF1, ANGPTL4
GOTERM_BP_ALL	GO:0006865~amino acid transport	8	0.0036623128395402117	SLC1A3, MGC138914, PDZK1, SLC1A1, SLC43A2, MGC157082, SLC46A1, SLC7A7
GOTERM_BP_ALL	GO:0032787~monocarboxylic acid metabolic process	17	0.0038256358455713477	RBP4, TBXAS1, PTGS2, PDPN, SNCA, CRABP2, DHRS9, HADHA, CD74, HADHB, FOLH1, PTGDS, SDS, CH25H, ALOX5AP, ELOVL6, CROT
GOTERM_BP_ALL	GO:0019884~antigen processing and presentation of exogenous antigen	5	0.004407145471039541	FCGR1A, IFI30, BOLA-DRA, BOLA-DRB3, CD74
GOTERM_BP_ALL	GO:0060326~cell chemotaxis	5	0.004407145471039541	CORO1A, CCL2, IL8, IL1B, ITGB2
GOTERM_BP_ALL	GO:0030595~leukocyte chemotaxis	5	0.004407145471039541	CORO1A, CCL2, IL8, IL1B, ITGB2
GOTERM_BP_ALL	GO:0032101~regulation of response to external stimulus	10	0.0044323776530008135	SELP, TNFRSF1B, ADORA3, IL8, APOE, FCGR1A, LBP, CXCL12, ANXA2, AHSG
GOTERM_BP_ALL	GO:0007018~microtubule-based movement	10	0.0044323776530008135	KIF4A, KIF3B, NEF3, TUBB2C, TUBB6, TUBA4A, TUBA3E, TUBA1A, TUBA1B, TUBA1C, KIF20A
GOTERM_BP_ALL	GO:0001819~positive regulation of cytokine production	8	0.004756453948555712	CD83, TNF, IL27RA, IL18, IL1B, CLEC7A, LBP, CD40
GOTERM_BP_ALL	GO:0050832~defense response to fungus	4	0.004893027737907015	CATHL4, LAP, PGLYRP1, S100A12
GOTERM_BP_ALL	GO:0034754~cellular hormone metabolic process	6	0.005550741658042954	RBP4, RBP1, CYP11A1, CRABP2, DHRS9, SRD5A1
GOTERM_BP_ALL	GO:0006775~fat-soluble vitamin metabolic process	5	0.005660137589750277	RBP4, RBP1, CYP11A1, CRABP2, DHRS9
GOTERM_BP_ALL	GO:0022403~cell cycle phase	15	0.005876219564072977	CCDC99, DLGAP5, NUSAP1, CHEK1, AURKB, FAM83D, CCNB1, SPC24, SPC25, MIS18A, CKS2, CDCA2, FBXO5, SKA1, CCNA2
GOTERM_BP_ALL	GO:0051251~positive regulation of lymphocyte activation	9	0.006168220093274896	CD38, CD83, CORO1A, TNFSF13B, IL18, IL1B, VNN1, CD40, CD74
GOTERM_BP_ALL	GO:0051130~positive regulation of cellular component organization	9	0.0068320473638090375	FCGR1A, SNCA, TGFB3, IL1B, NUSAP1, CLEC7A, SELE, AHR, AHSG
GOTERM_BP_ALL	GO:0002495~antigen processing and presentation of peptide antigen via MHC class II	4	0.007084526726829972	IFI30, BOLA-DRA, BOLA-DRB3, CD74
GOTERM_BP_ALL	GO:0019886~antigen processing and presentation of exogenous peptide antigen via MHC class II	4	0.007084526726829972	IFI30, BOLA-DRA, BOLA-DRB3, CD74
GOTERM_BP_ALL	GO:0006693~prostaglandin metabolic process	5	0.0071300398015084155	TBXAS1, PTGS2, PTGDS, PDPN, CD74
GOTERM_BP_ALL	GO:0018149~peptide cross-linking	5	0.0071300398015084155	F13A1, COL3A1, ANXA1, TGM3, DCN
GOTERM_BP_ALL	GO:0006692~prostanoid metabolic process	5	0.0071300398015084155	TBXAS1, PTGS2, PTGDS, PDPN, CD74
GOTERM_BP_ALL	GO:0048869~cellular developmental process	44	0.007168076281001043	RBP4, GPR183, FGFR4, CCDC99, EID2, TNF, NEF3, BSP1, FHL2, SFXN1, KIT, CXCL12, CD74, TIMP1, BTK, ZFP36L1, BARX2, SLC1A3, CXCR4, FBXO5, ZC3H12A, SRD5A1, FGF1, ACSL6, ANGPTL4, EGR1, ACTA1, PDPN, ANXA1, FZD1, MGP, ECT2, JUNB, AMH, CXCL17, CHRDL2, RND1, SFRP1, TGIF1, COL1A1, TFAP2C, NGFR, STMN1, IGFBP3
GOTERM_BP_ALL	GO:0016477~cell migration	13	0.007378930231363599	ICAM1, SELP, CCL2, TNF, IL8, ITGB2, KIT, CXCL12, CORO1A, CXCR4, IL1B, SELE, PLAU
GOTERM_BP_ALL	GO:0007017~microtubule-based process	14	0.009937642612833017	KIF4A, CCDC99, KIF3B, NEF3, TUBB2C, NUSAP1, SPC25, FBXO5, TUBB6, TUBA4A, TUBA3E, TUBA1A, TUBA1B, TUBA1C, KIF20A
GOTERM_BP_ALL	GO:0050670~regulation of lymphocyte proliferation	7	0.010476085304437744	CD38, CORO1A, TNFSF13B, IL18, IL1B, CD40, VSIG4
GOTERM_BP_ALL	GO:0008219~cell death	19	0.011366147754885737	LYZ2, SGK1, TNF, BCL2L14, C6, CLU, BCL2A1, LYZ, DBC1, KIT, AHR, CIDEC, BNIPL, TNFRSF1B, CASP4, LOC781146, KRT8, ZC3H12A, SRGN
GOTERM_BP_ALL	GO:0022402~cell cycle process	17	0.011534881090049527	CCDC99, IL8, DLGAP5, DBC1, NUSAP1, CHEK1, AURKB, FAM83D, CCNB1, SPC24, SPC25, MIS18A, CKS2, CDCA2, FBXO5, SKA1, CCNA2
GOTERM_BP_ALL	GO:0007049~cell cycle	22	0.011741737676718385	CCDC99, IL8, PDPN, DLGAP5, ANXA1, NUSAP1, DBC1, CHEK1, AURKB, MCM3, AHR, MCM6, FAM83D, SPC24, CCNB1, SPC25, MIS18A, CKS2, CDCA2, FBXO5, SKA1, CCNA2
GOTERM_BP_ALL	GO:0070663~regulation of leukocyte proliferation	7	0.01179697720930579	CD38, CORO1A, TNFSF13B, IL18, IL1B, CD40, VSIG4
GOTERM_BP_ALL	GO:0032944~regulation of mononuclear cell proliferation	7	0.01179697720930579	CD38, CORO1A, TNFSF13B, IL18, IL1B, CD40, VSIG4
GOTERM_BP_ALL	GO:0045321~leukocyte activation	12	0.011948985899438623	EGR1, CD48, ICAM1, GPR183, ADORA3, IL8, CXCR4, SNCA, LBP, CD40, CXCL12, CD74
GOTERM_BP_ALL	GO:0007165~signal transduction	63	0.012388090014897487	ADORA3, RASGEF1A, CXCR2, RHOV, BTK, CD97, CD48, FOS, CXCR5, CXCR4, APOE, CXCR6, PDE4B, IL1RAP, IL1B, MS4A8B, UNC5C, GNG5, MATK, MS4A7, PTGER2, ROCK1, GPR18, PDPN, ECT2, AHR, PRKCB, ARHGAP30, DOK2, RND1, CA8, CX3CR1, COL1A2, SDCBP, NGFR, STMN1, PRNP, ARL4C, PTAFR, GPR183, RAB7B, DRD1, TNF, PTPLAD1, CCR1, TNC, STK17B, GPR65, CHEK1, KIT, APBB1IP, CD74, SMOC2, RAC2, FCN2, KRT8, ANGPTL4, ITK, ANXA1, F…
GOTERM_BP_ALL	GO:0051180~vitamin transport	3	0.01251205475738838	RBP4, PDZK1, SLC46A1
GOTERM_BP_ALL	GO:0045123~cellular extravasation	3	0.01251205475738838	SELP, TNF, SELE
GOTERM_BP_ALL	GO:0050901~leukocyte tethering or rolling	3	0.01251205475738838	SELP, TNF, SELE
GOTERM_BP_ALL	GO:0050794~regulation of cellular process	162	0.012912023088869462	ADORA3, PTGS2, IL18, MMP9, SNCA, TGFB3, MMP7, RASGEF1A, CXCL12, BTK, CD48, NLRC4, CDCA7, APOE, SOSTDC1, PDE4B, SERPINE1, VNN1, IL1B, SPRED1, UNC5C, GNG5, CCNA2, MATK, MS4A7, POU2AF1, BCL2L14, ROCK1, PDPN, BCL2A1, CD40, JUNB, AHR, CD38, RND1, CX3CR1, COL1A2, SPDEF, SDCBP, TGIF1, TFAP2C, COL1A1, STMN1, VSIG4, NFE2L3, RBP4, RAB7B, FGFR4, EID2, DRD1, CCL2, PTPLAD1, STK17B, IFI30, ITGB2, CHEK1, IL34, …
GOTERM_BP_ALL	GO:0006776~vitamin A metabolic process	4	0.012969277875345228	RBP4, RBP1, CRABP2, DHRS9
GOTERM_BP_ALL	GO:0006898~receptor-mediated endocytosis	4	0.012969277875345228	MSR1, APOE, FCGR1A, SNCA
GOTERM_BP_ALL	GO:0048870~cell motility	13	0.013967860935799511	ICAM1, SELP, CCL2, TNF, IL8, ITGB2, KIT, CXCL12, CORO1A, CXCR4, IL1B, SELE, PLAU
GOTERM_BP_ALL	GO:0051674~localization of cell	13	0.013967860935799511	ICAM1, SELP, CCL2, TNF, IL8, ITGB2, KIT, CXCL12, CORO1A, CXCR4, IL1B, SELE, PLAU
GOTERM_BP_ALL	GO:0003006~reproductive developmental process	11	0.01482370267296914	RBP4, AMH, SFRP1, CXCR4, BSP1, PDGFRA, FBXO5, SRD5A1, KIT, CXCL12, JUNB
GOTERM_BP_ALL	GO:0051239~regulation of multicellular organismal process	29	0.01532776221308903	RBP4, TNF, ADORA3, IL27RA, NEF3, IL18, SNCA, CD74, AHSG, ANXA6, SLC1A3, APOE, SERPINE1, IL1B, VNN1, LBP, SRGN, SELP, MGP, CD40, ANXA2, CD83, PTGDS, SCIN, TGIF1, CLEC7A, NGFR, VSIG4, IGFBP3
GOTERM_BP_ALL	GO:0006636~unsaturated fatty acid biosynthetic process	5	0.015449235779801522	TBXAS1, PTGS2, PTGDS, ALOX5AP, CD74
GOTERM_BP_ALL	GO:0046456~icosanoid biosynthetic process	5	0.015449235779801522	TBXAS1, PTGS2, PTGDS, ALOX5AP, CD74
GOTERM_BP_ALL	GO:0030154~cell differentiation	41	0.015478938955752364	GPR183, RBP4, EID2, FGFR4, TNF, NEF3, BSP1, FHL2, SFXN1, KIT, CXCL12, CD74, TIMP1, BTK, ZFP36L1, BARX2, SLC1A3, CXCR4, FBXO5, ZC3H12A, SRD5A1, FGF1, ACSL6, ANGPTL4, EGR1, ACTA1, ANXA1, FZD1, MGP, JUNB, CXCL17, AMH, CHRDL2, RND1, SFRP1, TGIF1, COL1A1, TFAP2C, NGFR, STMN1, IGFBP3
GOTERM_BP_ALL	GO:0009968~negative regulation of signal transduction	10	0.01592960943933483	DKK3, RGS10, RGS20, CHRDL2, SOSTDC1, RGS4, IL1B, TGIF1, NGFR, RGS16
GOTERM_BP_ALL	GO:0033559~unsaturated fatty acid metabolic process	6	0.01605928511897593	TBXAS1, PTGS2, PTGDS, PDPN, ALOX5AP, CD74
GOTERM_BP_ALL	GO:0006690~icosanoid metabolic process	6	0.01605928511897593	TBXAS1, PTGS2, PTGDS, PDPN, ALOX5AP, CD74
GOTERM_BP_ALL	GO:0048856~anatomical structure development	56	0.016129901917829627	PTGS2, MMP9, IL18, CRABP2, TGFB3, CXCL12, FOS, BARX2, SLC1A3, CXCR5, CXCR4, APOE, SOSTDC1, FGF1, EGR1, ACTA1, PDPN, MGP, ECT2, JUNB, AMH, RND1, COL1A2, PDGFRA, TGIF1, COL1A1, NGFR, STMN1, CA2, RBP4, GPR183, EID2, CCDC99, FGFR4, TNF, NEF3, COL3A1, UGDH, FHL2, SFXN1, KIT, CD74, AHSG, TIMP1, ZFP36L1, ZC3H12A, PHLDA2, ACSL6, ANGPTL4, FZD1, ANXA1, DPYSL3, ANXA2, CXCL17, SFRP1, IGFBP3
GOTERM_BP_ALL	GO:0001523~retinoid metabolic process	4	0.016696043037964285	RBP4, RBP1, CRABP2, DHRS9
GOTERM_BP_ALL	GO:0016101~diterpenoid metabolic process	4	0.016696043037964285	RBP4, RBP1, CRABP2, DHRS9
GOTERM_BP_ALL	GO:0046457~prostanoid biosynthetic process	4	0.016696043037964285	TBXAS1, PTGS2, PTGDS, CD74
GOTERM_BP_ALL	GO:0001516~prostaglandin biosynthetic process	4	0.016696043037964285	TBXAS1, PTGS2, PTGDS, CD74
GOTERM_BP_ALL	GO:0051270~regulation of cell motion	9	0.016775889510011147	ICAM1, CORO1A, ADORA3, APOE, PDPN, CXCR4, MMP9, ABHD2, CXCL12
GOTERM_BP_ALL	GO:0030198~extracellular matrix organization	8	0.017100938195488476	ADAMTSL4, MMP9, COL3A1, CCDC80, COL1A2, PDGFRA, COL1A1, ANXA2
GOTERM_BP_ALL	GO:0009653~anatomical structure morphogenesis	31	0.017121980885012593	RBP4, CCDC99, TNF, IL18, CRABP2, TGFB3, UGDH, CXCL12, ZFP36L1, BARX2, SLC1A3, APOE, CXCR4, SOSTDC1, ZC3H12A, FGF1, PHLDA2, ANGPTL4, ACTA1, PDPN, ECT2, JUNB, ANXA2, CXCL17, SFRP1, PDGFRA, COL1A2, TGIF1, COL1A1, CA2, NGFR
GOTERM_BP_ALL	GO:0010033~response to organic substance	17	0.017650176964074636	EGR1, RBP4, TNF, COL3A1, SNCA, FHL2, CCL5, CD48, FOS, CD83, CORO1A, SLC1A3, IL1B, LBP, CLEC7A, SELE, PTAFR
GOTERM_BP_ALL	GO:0048514~blood vessel morphogenesis	11	0.018083800311991888	ZFP36L1, CXCL17, APOE, CXCR4, IL18, ZC3H12A, FGF1, CXCL12, JUNB, ANXA2, ANGPTL4
GOTERM_BP_ALL	GO:0034097~response to cytokine stimulus	5	0.018195456268783043	CORO1A, SNCA, COL3A1, CCL5, SELE
GOTERM_BP_ALL	GO:0006631~fatty acid metabolic process	12	0.018531284588485637	TBXAS1, PTGS2, PTGDS, PDPN, CH25H, ALOX5AP, SNCA, ELOVL6, HADHA, CD74, CROT, HADHB
GOTERM_BP_ALL	GO:0030029~actin filament-based process	10	0.019707863101669054	FMNL1, CORO1A, RND1, RAC2, ACTA1, AIF1, SCIN, DIAPH3, WIPF1, SELE
GOTERM_BP_ALL	GO:0042445~hormone metabolic process	7	0.020186652563073545	RBP4, RBP1, CYP11A1, CRABP2, DHRS9, SRD5A1, CRYM
GOTERM_BP_ALL	GO:0051044~positive regulation of membrane protein ectodomain proteolysis	3	0.020205384587164803	TNF, APOE, IL1B
GOTERM_BP_ALL	GO:0050671~positive regulation of lymphocyte proliferation	6	0.020552280260701057	CD38, CORO1A, TNFSF13B, IL18, IL1B, CD40
GOTERM_BP_ALL	GO:0051272~positive regulation of cell motion	6	0.020552280260701057	ICAM1, CORO1A, ADORA3, PDPN, MMP9, CXCL12
GOTERM_BP_ALL	GO:0019835~cytolysis	4	0.020958278430098922	LYZ2, LOC781146, C6, LYZ
GOTERM_BP_ALL	GO:0032768~regulation of monooxygenase activity	4	0.020958278430098922	TNF, APOE, SNCA, IL1B
GOTERM_BP_ALL	GO:0070665~positive regulation of leukocyte proliferation	6	0.02307762690120189	CD38, CORO1A, TNFSF13B, IL18, IL1B, CD40
GOTERM_BP_ALL	GO:0032946~positive regulation of mononuclear cell proliferation	6	0.02307762690120189	CD38, CORO1A, TNFSF13B, IL18, IL1B, CD40
GOTERM_BP_ALL	GO:0032501~multicellular organismal process	82	0.023854711162638223	MSR1, ADORA3, PTGS2, LXN, IL18, MMP9, F13A1, BSP1, SNCA, CRABP2, TGFB3, CXCL12, FOS, OLFML3, BARX2, SLC1A3, CXCR5, APOE, CXCR4, SOSTDC1, SERPINA5, IL1RAP, IL1B, SPRED1, FGF1, EGR1, ACTA1, PDPN, MGP, SERPING1, JUNB, AMH, RND1, F5, PDGFRA, COL1A2, TGIF1, COL1A1, STMN1, NGFR, CA2, PTAFR, RBP4, GPR183, FGFR4, EID2, TNF, WNT5B, NEF3, C6, COL3A1, UGDH, FHL2, SFXN1, KIT, CD74, TIMP1, AHSG, ZFP36L1, SHIS…
GOTERM_BP_ALL	GO:0043067~regulation of programmed cell death	23	0.024805921357587517	TNF, CCL2, BCL2L14, MMP9, SNCA, BCL2A1, TGFB3, STK17B, KIT, BIRC3, CD74, NLRC4, CASP4, TNFSF13B, APOE, FCGR1A, SCIN, IL1B, VNN1, NGFR, PRNP, IGFBP3, ANGPTL4
GOTERM_BP_ALL	GO:0010941~regulation of cell death	23	0.025381716447181835	TNF, CCL2, BCL2L14, MMP9, SNCA, BCL2A1, TGFB3, STK17B, KIT, BIRC3, CD74, NLRC4, CASP4, TNFSF13B, APOE, FCGR1A, SCIN, IL1B, VNN1, NGFR, PRNP, IGFBP3, ANGPTL4
GOTERM_BP_ALL	GO:0030199~collagen fibril organization	4	0.025759038316412443	COL3A1, COL1A2, COL1A1, ANXA2
GOTERM_BP_ALL	GO:0050870~positive regulation of T cell activation	7	0.02679608807186017	CD83, CORO1A, TNFSF13B, IL18, IL1B, VNN1, CD74
GOTERM_BP_ALL	GO:0008544~epidermis development	7	0.02679608807186017	BARX2, PTGS2, COL3A1, COL1A2, ANXA1, COL1A1, NGFR
GOTERM_BP_ALL	GO:0002697~regulation of immune effector process	7	0.02679608807186017	RBP4, ADORA3, TNF, IL27RA, FCGR1A, LBP, CD40
GOTERM_BP_ALL	GO:0048646~anatomical structure formation involved in morphogenesis	14	0.02736966161266188	RBP4, ACTA1, IL18, CXCL12, JUNB, ANXA2, CXCL17, SFRP1, CXCR4, ZC3H12A, TGIF1, COL1A1, FGF1, ANGPTL4
GOTERM_BP_ALL	GO:0030100~regulation of endocytosis	5	0.02816680743520278	FCGR1A, SNCA, CLEC7A, SELE, AHSG
GOTERM_BP_ALL	GO:0030334~regulation of cell migration	8	0.028168466534838146	ICAM1, CORO1A, ADORA3, APOE, CXCR4, MMP9, ABHD2, CXCL12
GOTERM_BP_ALL	GO:0050863~regulation of T cell activation	8	0.028168466534838146	CD83, CORO1A, TNFSF13B, IL18, IL1B, VNN1, VSIG4, CD74
GOTERM_BP_ALL	GO:0044255~cellular lipid metabolic process	22	0.02839246908310083	ACER3, RBP4, TBXAS1, PTGS2, RBP1, PDPN, CRABP2, SNCA, DHRS9, KIT, HADHA, CD74, HADHB, PTGDS, DGAT2, APOE, SMPDL3A, CH25H, ALOX5AP, ELOVL6, CROT, BCO2
GOTERM_BP_ALL	GO:0008284~positive regulation of cell proliferation	14	0.028681917048312768	FGFR4, TNF, IL18, KIT, CD40, IL34, CD38, CORO1A, RAC2, TNFSF13B, IL1B, TGIF1, NGFR, FGF1
GOTERM_BP_ALL	GO:0080134~regulation of response to stress	11	0.029324710780876787	SELP, TNFRSF1B, ADORA3, TNF, APOE, FCGR1A, IL1B, CLEC7A, LBP, ANXA2, AHSG
GOTERM_BP_ALL	GO:0051023~regulation of immunoglobulin secretion	3	0.029370038238254337	RBP4, TNF, CD40
GOTERM_BP_ALL	GO:0031640~killing of cells of another organism	3	0.029370038238254337	CATHL4, LAP, PGLYRP1
GOTERM_BP_ALL	GO:0048523~negative regulation of cellular process	38	0.029855917850117427	RBP4, TNF, CCL2, SNCA, TGFB3, IFI30, ABHD2, KIT, CD74, BNIPL, RGS10, BARX2, CASP4, APOE, MAPT, SOSTDC1, IL1B, VNN1, SRGN, ANGPTL4, EGR1, FZD1, DBC1, RGS16, DKK3, RGS20, CORO1A, CHRDL2, RND1, TNFSF13B, RGS4, SCIN, TGIF1, COL1A1, NGFR, VSIG4, PRNP, CRYM
GOTERM_BP_ALL	GO:0001817~regulation of cytokine production	10	0.030971381306019757	CD83, TNF, IL27RA, IL18, IL1B, CLEC7A, LBP, CD40, VSIG4, SRGN
GOTERM_BP_ALL	GO:0002637~regulation of immunoglobulin production	4	0.031097011528732104	RBP4, TNF, IL27RA, CD40
GOTERM_BP_ALL	GO:0007155~cell adhesion	23	0.03207839669700442	SELP, ICAM1, TNF, MPZL2, OLR1, PDPN, COL3A1, MGC137452, LOC539596, ITGB2, CD97, NCAM2, CORO1A, BARX2, CD44, F5, VNN1, ITGAD, CLEC7A, PCDHA13, GPNMB, THBS2, SELE
GOTERM_BP_ALL	GO:0051128~regulation of cellular component organization	14	0.0343924517894299	NEF3, SNCA, TGFB3, NUSAP1, AHR, AHSG, CORO1A, FCGR1A, MAPT, SCIN, IL1B, SKA1, CLEC7A, SELE
GOTERM_BP_ALL	GO:0007398~ectoderm development	7	0.034701369782578144	BARX2, PTGS2, COL3A1, COL1A2, ANXA1, COL1A1, NGFR
GOTERM_BP_ALL	GO:0060627~regulation of vesicle-mediated transport	6	0.03514149011249454	ADORA3, FCGR1A, SNCA, CLEC7A, SELE, AHSG
GOTERM_BP_ALL	GO:0001525~angiogenesis	8	0.03519624020024906	CXCL17, CXCR4, IL18, ZC3H12A, FGF1, CXCL12, ANXA2, ANGPTL4
GOTERM_BP_ALL	GO:0007265~Ras protein signal transduction	5	0.03630864392497102	DOK2, APOE, PTPLAD1, COL1A2, SDCBP
GOTERM_BP_ALL	GO:0042981~regulation of apoptosis	22	0.03912941387802867	TNF, CCL2, BCL2L14, MMP9, SNCA, BCL2A1, TGFB3, STK17B, BIRC3, CD74, NLRC4, CASP4, TNFSF13B, APOE, FCGR1A, SCIN, IL1B, VNN1, NGFR, PRNP, IGFBP3, ANGPTL4
GOTERM_BP_ALL	GO:0032770~positive regulation of monooxygenase activity	3	0.03985065213081161	TNF, APOE, IL1B
GOTERM_BP_ALL	GO:0030593~neutrophil chemotaxis	3	0.03985065213081161	IL8, IL1B, ITGB2
GOTERM_BP_ALL	GO:0051043~regulation of membrane protein ectodomain proteolysis	3	0.03985065213081161	TNF, APOE, IL1B
GOTERM_BP_ALL	GO:0045069~regulation of viral genome replication	3	0.03985065213081161	TNF, IL8, CCL5
GOTERM_BP_ALL	GO:0008354~germ cell migration	3	0.03985065213081161	CXCR4, KIT, CXCL12
GOTERM_BP_ALL	GO:0051094~positive regulation of developmental process	11	0.04050360411649325	CD83, MSR1, TNF, SCIN, IL1B, VNN1, TGIF1, NGFR, IGFBP3, JUNB, CD74
GOTERM_BP_ALL	GO:0006826~iron ion transport	5	0.040836313562888915	SLC11A1, TF, LOC525947, LTF, SFXN1
GOTERM_BP_ALL	GO:0032103~positive regulation of response to external stimulus	5	0.040836313562888915	ADORA3, IL8, FCGR1A, LBP, CXCL12
GOTERM_BP_ALL	GO:0051049~regulation of transport	14	0.04262492662804011	RBP4, ADORA3, TNF, SNCA, CD40, AHSG, APOE, FCGR1A, SCIN, IL1B, CLEC7A, PDZK1, SELE, SRGN
GOTERM_BP_ALL	GO:0006629~lipid metabolic process	29	0.04327023303722241	RBP4, PTGS2, RBP1, NAAA, CRABP2, SNCA, PLBD1, KIT, HADHA, CD74, HADHB, APOE, SMPDL3A, CH25H, ALOX5AP, SRD5A1, ELOVL6, ACER3, LIPA, TBXAS1, CYP11A1, PDPN, DHRS9, CFTR, DAGLB, PTGDS, DGAT2, CROT, BCO2
GOTERM_BP_ALL	GO:0002263~cell activation during immune response	4	0.043360706408163724	ICAM1, GPR183, ADORA3, LBP
GOTERM_BP_ALL	GO:0002366~leukocyte activation during immune response	4	0.043360706408163724	ICAM1, GPR183, ADORA3, LBP
GOTERM_BP_ALL	GO:0006633~fatty acid biosynthetic process	7	0.04397280760148744	TBXAS1, PTGS2, PTGDS, CH25H, ALOX5AP, ELOVL6, CD74
GOTERM_BP_ALL	GO:0007059~chromosome segregation	5	0.04566944920752272	SPC25, CCDC99, NUSAP1, SKA1, CENPH
GOTERM_BP_ALL	GO:0006720~isoprenoid metabolic process	5	0.04566944920752272	RBP4, RBP1, CRABP2, DHRS9, BCO2
Category - molecular function	Term	Count	PValue	Genes
GOTERM_MF_ALL	GO:0008009~chemokine activity	13	5.368803118522313E-9	CCL2, CXCL5, LOC508666, IL8, CCL19, CCL5, CXCL12, CCL4, LOC517354, LOC504773, CXCL10, CCL20, CCL21
GOTERM_MF_ALL	GO:0042379~chemokine receptor binding	13	5.368803118522313E-9	CCL2, CXCL5, LOC508666, IL8, CCL19, CCL5, CXCL12, CCL4, LOC517354, LOC504773, CXCL10, CCL20, CCL21
GOTERM_MF_ALL	GO:0001664~G-protein-coupled receptor binding	14	1.0223921319330594E-7	CCL2, CXCL5, LOC508666, IL8, CCL19, CCL5, CXCL12, CCL4, LOC517354, LOC504773, CXCL10, CCL20, CCL21, NSG1
GOTERM_MF_ALL	GO:0030246~carbohydrate binding	22	7.490740329959357E-7	SELP, BSP5, OLR1, CXCL5, GALNT6, CCDC80, PGLYRP1, CHI3L1, DCN, LOC504773, CD44, APOE, KLRJ1, FCN2, CLEC3A, GFPT2, CLEC6A, CLEC7A, FGF1, GPNMB, THBS2, SELE
GOTERM_MF_ALL	GO:0005125~cytokine activity	17	1.1835414775587199E-6	CCL2, TNF, IL8, CXCL5, LOC508666, IL18, CCL19, IL34, CCL5, CXCL12, CCL4, LOC517354, LOC504773, CXCL10, CCL20, CCL21, IL1B
GOTERM_MF_ALL	GO:0005102~receptor binding	40	2.567687685745202E-6	TNF, CCL2, CXCL5, TNC, IL18, COL3A1, TGFB3, TSHB, TNFSF13, FGF13, CCL5, IL34, CCL4, CXCL12, CD74, LOC517354, CXCL10, TTR, CCL20, CCL21, APOE, FCN2, NSG1, SPG21, IL1B, LBP, GPNMB, FGF1, ANGPTL4, ICAM1, LOC508666, IL8, IL1RN, CCL19, LOC504773, RETN, AMH, DOK2, TNFSF13B, SDCBP
GOTERM_MF_ALL	GO:0005515~protein binding	213	1.1872458744389373E-5	S100A8, AIF1, S100A9, SNCA, AURKB, BTK, CD48, ISG15, CD44, APOE, SOSTDC1, SERPINE1, MAP3K8, CCNA2, NCF2, ROCK1, NCF4, SERPING1, CD40, PLAUR, C1QB, RETN, RND1, SERPINF2, CX3CR1, PDGFRA, TGIF1, TUBA4A, VSIG4, PTPLAD1, SFXN1, CHEK1, ACAT2, CD74, SLC11A1, RAC2, SKA1, CDC42EP3, TYROBP, BLNK, IL1RN, CCDC80, LOC504773, CIDEC, SFRP1, NTRK2, CLEC7A, AHSA2, PDZK1, CD200, CRYM, MSR1, IL27RA, LXN, BNIPL, SMP…
GOTERM_MF_ALL	GO:0019840~isoprenoid binding	6	2.5465240858038234E-5	RBP4, APOD, RBP1, CRABP1, PTGDS, CRABP2
GOTERM_MF_ALL	GO:0005501~retinoid binding	6	2.5465240858038234E-5	RBP4, APOD, RBP1, CRABP1, PTGDS, CRABP2
GOTERM_MF_ALL	GO:0019955~cytokine binding	12	5.6334105309200616E-5	IFNAR2, TNFRSF1B, CXCR5, IL27RA, CXCR4, CCR1, IL1RAP, CX3CR1, CXCR6, CXCR2, CD74, CSF1R
GOTERM_MF_ALL	GO:0005539~glycosaminoglycan binding	11	8.74486678568719E-5	BSP5, CD44, CXCL5, APOE, CCDC80, PGLYRP1, DCN, FGF1, GPNMB, THBS2, LOC504773
GOTERM_MF_ALL	GO:0030247~polysaccharide binding	12	1.000152792750273E-4	BSP5, CD44, CXCL5, APOE, CCDC80, PGLYRP1, CLEC7A, DCN, FGF1, GPNMB, THBS2, LOC504773
GOTERM_MF_ALL	GO:0008236~serine-type peptidase activity	16	4.6817394584781896E-4	KLK6, CFB, HP, C1S, TMPRSS4, PRSS2, SERPINE1, KLK12, KLK11, LTF, C2, CFI, PRSS22, DPP7, PLAU, ENO1
GOTERM_MF_ALL	GO:0017171~serine hydrolase activity	16	5.066747156876008E-4	KLK6, CFB, HP, C1S, TMPRSS4, PRSS2, SERPINE1, KLK12, KLK11, LTF, C2, CFI, PRSS22, DPP7, PLAU, ENO1
GOTERM_MF_ALL	GO:0008289~lipid binding	21	5.157326021290242E-4	RBP4, PLUNC, RBP1, CRABP1, NCF4, CRABP2, SNCA, ANXA1, ITPR1, ANXA2, PRKCB, ANXA6, APOD, PTGDS, APOE, ALOX5AP, SCIN, SNX24, LBP, PTAFR, SNX20
GOTERM_MF_ALL	GO:0004175~endopeptidase activity	27	5.630398293779012E-4	MMP9, ADAMTSL4, MMP7, HP, C1S, CASP4, PRSS2, SERPINE1, KLK12, KLK11, C2, CFI, ENO1, KLK6, CFB, MMP19, CTSS, TMPRSS4, CTSK, BACE2, CTSC, NLN, CTSH, PRSS22, PLAU, ADAMDEC1, ADAMTS4
GOTERM_MF_ALL	GO:0008201~heparin binding	8	7.040348773799591E-4	BSP5, CXCL5, APOE, CCDC80, FGF1, GPNMB, THBS2, LOC504773
GOTERM_MF_ALL	GO:0005529~sugar binding	11	9.062803834996595E-4	SELP, OLR1, GALNT6, KLRJ1, CLEC3A, FCN2, GFPT2, CHI3L1, CLEC6A, CLEC7A, SELE
GOTERM_MF_ALL	GO:0019838~growth factor binding	9	0.0010909330808540744	WISP3, IL1RAP, NTRK2, COL3A1, PDGFRA, LOC781250, COL1A1, NGFR, IGFBP3
GOTERM_MF_ALL	GO:0004857~enzyme inhibitor activity	17	0.0012806793771047843	LXN, ANXA1, SERPING1, ANXA2, TIMP1, AHSG, LOC787201, LOC511106, SERPINF2, SERPINB8, SERPINA5, SERPINE1, ITIH4, SERPINB4, SERPINA3-2, SERPINA3-1, WFDC2, ANGPTL4
GOTERM_MF_ALL	GO:0004252~serine-type endopeptidase activity	14	0.0012869445491423596	KLK6, CFB, HP, C1S, TMPRSS4, PRSS2, SERPINE1, KLK12, KLK11, CFI, C2, PRSS22, PLAU, ENO1
GOTERM_MF_ALL	GO:0030414~peptidase inhibitor activity	14	0.0017423260136129077	LXN, SERPING1, AHSG, LOC787201, TIMP1, LOC511106, SERPINF2, SERPINB8, SERPINA5, SERPINE1, ITIH4, SERPINB4, SERPINA3-2, SERPINA3-1, WFDC2
GOTERM_MF_ALL	GO:0004950~chemokine receptor activity	6	0.0021735649810193953	CXCR5, CXCR4, CCR1, CX3CR1, CXCR6, CXCR2
GOTERM_MF_ALL	GO:0019841~retinol binding	4	0.0021897116712967252	RBP4, RBP1, CRABP1, CRABP2
GOTERM_MF_ALL	GO:0016918~retinal binding	4	0.0021897116712967252	RBP4, RBP1, CRABP1, CRABP2
GOTERM_MF_ALL	GO:0004866~endopeptidase inhibitor activity	13	0.0023043539205417985	LXN, SERPING1, AHSG, LOC787201, TIMP1, LOC511106, SERPINF2, SERPINA5, SERPINB8, SERPINE1, ITIH4, SERPINB4, SERPINA3-2, SERPINA3-1
GOTERM_MF_ALL	GO:0008233~peptidase activity	31	0.00303350106365008	MMP9, ADAMTSL4, MMP7, HP, C1S, CASP4, PRSS2, SERPINE1, KLK12, LTF, KLK11, CFI, C2, DPP7, ENO1, KLK6, CFB, MMP19, CTSS, TMPRSS4, FOLH1, CTSK, BACE2, CTSC, NLN, CPD, CTSH, PRSS22, PLAU, ADAMDEC1, ADAMTS4
GOTERM_MF_ALL	GO:0019956~chemokine binding	6	0.003205387396177091	CXCR5, CXCR4, CCR1, CX3CR1, CXCR6, CXCR2
GOTERM_MF_ALL	GO:0016494~C-X-C chemokine receptor activity	4	0.0033961310830025234	CXCR5, CXCR4, CXCR6, CXCR2
GOTERM_MF_ALL	GO:0003924~GTPase activity	11	0.003402461273930568	LOC781710, RAC2, LOC512486, TUBB2C, RAB34, TUBB6, TUBA4A, TUBA3E, MX1, TUBA1A, TUBA1B, TUBA1C
GOTERM_MF_ALL	GO:0070011~peptidase activity, acting on L-amino acid peptides	30	0.0035298854150376023	MMP9, ADAMTSL4, MMP7, HP, C1S, CASP4, PRSS2, SERPINE1, KLK12, LTF, KLK11, CFI, C2, DPP7, ENO1, KLK6, CFB, MMP19, CTSS, TMPRSS4, CTSK, BACE2, CTSC, NLN, CPD, CTSH, PRSS22, PLAU, ADAMDEC1, ADAMTS4
GOTERM_MF_ALL	GO:0019958~C-X-C chemokine binding	4	0.0049383579598188156	CXCR5, CXCR4, CXCR6, CXCR2
GOTERM_MF_ALL	GO:0004867~serine-type endopeptidase inhibitor activity	10	0.005715339067099601	LOC511106, SERPINF2, SERPINB8, SERPINA5, SERPINE1, ITIH4, SERPING1, SERPINB4, SERPINA3-2, SERPINA3-1, LOC787201
GOTERM_MF_ALL	GO:0005543~phospholipid binding	10	0.006717548450397904	ANXA6, APOE, NCF4, SCIN, ANXA1, SNX24, PTAFR, ITPR1, ANXA2, SNX20
GOTERM_MF_ALL	GO:0017048~Rho GTPase binding	4	0.01178758111579313	FMNL1, NCF2, DIAPH3, ECT2
GOTERM_MF_ALL	GO:0016787~hydrolase activity	86	0.011976299646457833	ARSB, GDA, LOC781710, GNPDA1, ARSE, MMP9, TUBB2C, HEXB, PGLYRP1, MMP7, HP, DNASE1L3, APOBEC3A, CASP4, SMPDL3A, SERPINE1, PDE4B, KLK12, TUBB6, KLK11, VNN1, LTF, CFI, TUBA1A, MX1, TUBA1B, DPP7, TUBA1C, VNN2, GATM, MMP19, LYZ, CFTR, CTSS, MCM3, MCM6, CD38, ATP6V1C2, CTSK, FOLH1, BACE2, EIF4A1, TUBA4A, CTSC, CPD, CTSH, ADAMTS4, KIF4A, ADAMTSL4, LOC512486, PLBD1, ABHD2, C1S, RAC2, DUSP13, PRSS2, ASRGL…
GOTERM_MF_ALL	GO:0016810~hydrolase activity, acting on carbon-nitrogen (but not peptide) bonds	9	0.01219941099631534	APOBEC3A, ACER3, GDA, GATM, PGLYRP1, ASRGL1, VNN1, DPYSL3, VNN2
GOTERM_MF_ALL	GO:0015296~anion:cation symporter activity	4	0.014859164282768771	SLC1A3, SLC12A2, SLC13A3, SLC1A1
GOTERM_MF_ALL	GO:0048407~platelet-derived growth factor binding	3	0.015792413855956443	COL3A1, PDGFRA, COL1A1
GOTERM_MF_ALL	GO:0015291~secondary active transmembrane transporter activity	11	0.015842295617094902	SLC9A9, SLC11A1, SLC2A6, SLC1A3, SLC12A2, SLC2A3, SLC6A14, SLC13A3, SLC19A1, SLC1A1, SLC46A2
GOTERM_MF_ALL	GO:0017016~Ras GTPase binding	5	0.016050524860530706	FMNL1, NCF2, MLPH, DIAPH3, ECT2
GOTERM_MF_ALL	GO:0022804~active transmembrane transporter activity	18	0.017861394879578767	SLC9A9, SLC12A2, SNCA, MGC138914, SLC6A14, CFTR, SLC19A1, SLC7A7, SLC11A1, SLC2A6, SLC1A3, SLC2A3, ABCD3, SLC13A3, SLC1A1, SLC43A2, MGC157082, SLC46A2
GOTERM_MF_ALL	GO:0015294~solute:cation symporter activity	7	0.01828950185331544	SLC2A6, SLC1A3, SLC12A2, SLC2A3, SLC6A14, SLC13A3, SLC1A1
GOTERM_MF_ALL	GO:0031267~small GTPase binding	5	0.018497217710565277	FMNL1, NCF2, MLPH, DIAPH3, ECT2
GOTERM_MF_ALL	GO:0015171~amino acid transmembrane transporter activity	6	0.01950201010420957	SLC1A3, MGC138914, SLC1A1, SLC43A2, MGC157082, SLC7A7
GOTERM_MF_ALL	GO:0004713~protein tyrosine kinase activity	10	0.022795452480958135	ITK, FGFR1, FGFR4, HCK, NTRK2, PDGFRA, KIT, MATK, BTK, CSF1R
GOTERM_MF_ALL	GO:0046943~carboxylic acid transmembrane transporter activity	7	0.023658362998524626	SLC1A3, MGC138914, SLC13A3, SLC1A1, SLC43A2, MGC157082, SLC7A7
GOTERM_MF_ALL	GO:0005342~organic acid transmembrane transporter activity	7	0.023658362998524626	SLC1A3, MGC138914, SLC13A3, SLC1A1, SLC43A2, MGC157082, SLC7A7
GOTERM_MF_ALL	GO:0005275~amine transmembrane transporter activity	6	0.023906904330685347	SLC1A3, MGC138914, SLC1A1, SLC43A2, MGC157082, SLC7A7
GOTERM_MF_ALL	GO:0016493~C-C chemokine receptor activity	4	0.031257106264152734	CXCR5, CXCR4, CCR1, CXCR6
GOTERM_MF_ALL	GO:0019957~C-C chemokine binding	4	0.031257106264152734	CXCR5, CXCR4, CCR1, CXCR6
GOTERM_MF_ALL	GO:0051020~GTPase binding	5	0.03409402853623206	FMNL1, NCF2, MLPH, DIAPH3, ECT2
GOTERM_MF_ALL	GO:0005215~transporter activity	45	0.034134286338806635	SLC9A9, RBP4, RBP1, CRABP1, CRABP2, SNCA, MGC138914, AQP5, SFXN1, SLC19A1, SLC7A7, SLC11A1, SLC2A6, HBA, SLC2A5, SLC1A3, APOD, SLC2A3, APOE, HBG, ABCD3, HBB, SLC1A1, RAMP1, SLC43A2, MGC157082, KCNE3, GABRP, SLCO4C1, SLC12A2, LOC514257, GATM, SLC6A14, CFTR, CLIC1, GJB1, ITPR1, LCN2, ATP6V1C2, CYBB, PTGDS, SLC13A2, SLC13A3, SLC17A9, SLC46A1, SLC46A2
GOTERM_MF_ALL	GO:0030234~enzyme regulator activity	28	0.037224420875804666	LXN, MLPH, CYTH4, RASGEF1A, TIMP1, LOC787201, AHSG, PLEKHG1, LOC511106, APOE, ALOX5AP, SERPINA5, SERPINE1, ITIH4, SERPINA3-2, SERPINA3-1, ANGPTL4, HSP90AA1, ANXA1, SERPING1, ECT2, ANXA2, SERPINF2, SERPINB8, CKS2, SERPINB4, AHSA2, IGFBP3, WFDC2
GOTERM_MF_ALL	GO:0031406~carboxylic acid binding	7	0.04003355702102825	PAM, SLC1A3, ALOX5AP, CRABP2, SNCA, SLC19A1, SLC46A1
GOTERM_MF_ALL	GO:0008329~pattern recognition receptor activity	3	0.040714007029339416	PGLYRP1, CLEC7A, PTAFR
Category cell component	Term	Count	PValue	Genes
GOTERM_CC_FAT	GO:0005576~extracellular region	120	7.385304187761859E-26	F13A1, MMP9, IL18, TGFB3, LOC539596, MMP7, PGLYRP1, CXCL12, CXCL10, TTR, OLFML3, ISG15, APOD, APOE, SOSTDC1, SERPINE1, CFH, IL1B, DEFB10, PLUNC, TAP, MGP, SERPING1, C1QA, RETN, C1QB, F5, SERPINF2, COL1A2, LOC525947, COL1A1, WFDC2, ADAMTS4, RBP4, CCL2, WNT5B, ADAMTSL4, DEFB4A, CCL5, IL34, CCL4, LOC517354, TIMP1, AHSG, DEFB5, DEFB7, LOC614268, SERPINA3-2, SERPINA3-1, SRGN, ANGPTL4, CFB, IL1RN, CHI3…
GOTERM_CC_FAT	GO:0044421~extracellular region part	60	4.838081771780028E-13	MSR1, MMP9, IL18, BSP1, TGFB3, MMP7, LOC539596, HP, CXCL10, GPC4, SLC1A3, RSPO1, SAA1, SMPDL3A, APOE, SOSTDC1, GPX3, IL1B, LBP, FGF1, ICAM1, MMP19, SAA3, SERPING1, IFNAR2, COL1A2, COL1A1, ADAMTS4, RBP4, TNF, CCL2, CXCL5, ADAMTSL4, COL3A1, DCN, KIT, CCL5, IL34, CCL4, TIMP1, SMOC2, CCL20, CCL21, PRSS2, FCN2, SERPINA3-2, SERPINA3-1, SRGN, ANGPTL4, IL8, IL1RN, CHI3L1, CCDC80, CCL19, LOC504773, GJB1, …
GOTERM_CC_FAT	GO:0005615~extracellular space	45	1.5416338931500604E-12	RBP4, TNF, MSR1, CCL2, CXCL5, MMP9, IL18, BSP1, HP, KIT, CCL5, IL34, CCL4, CXCL10, CCL20, RSPO1, CCL21, SAA1, SMPDL3A, APOE, PRSS2, SOSTDC1, FCN2, GPX3, IL1B, SERPINA3-2, LBP, FGF1, SERPINA3-1, SRGN, ANGPTL4, ICAM1, IL8, IL1RN, CHI3L1, SAA3, CCL19, SERPING1, LOC504773, GJB1, ORM1, IFNAR2, COL1A2, IGFBP3, SELE
GOTERM_CC_FAT	GO:0042611~MHC protein complex	19	7.551359033637869E-10	BLA-DQB, DSB, CD1B, FCGRT, LOC507917, LOC100125916, MGC126945, CD1E, BOLA-DQA2, BOLA-NC1, BOLA-DQA1, LOC505676, LOC790858, BOLA-DQA3, BOLA-DQB, BOLA-DRA, JSP.1, BOLA-N, BOLA-DRB3, LOC790811
GOTERM_CC_FAT	GO:0005886~plasma membrane	93	7.312121515032729E-6	ADORA3, AIF1, SNCA, DSB, CXCR2, RHOV, CD48, BOLA-NC1, CD97, SLC1A3, CXCR5, CXCR4, MAPT, CXCR6, ITIH4, VNN1, STRA6, BOLA-DRA, BOLA-DRB3, GNG5, SLC43A2, ICAM1, GPR18, PDPN, BASP1, CD40, CLIC1, PLAUR, BOLA-DQA2, BOLA-DQA1, CD83, LOC505676, FOLH1, RND1, BOLA-DQA3, LOC790858, LYNX1, CX3CR1, SDCBP, GPA33, BOLA-DQB, JSP.1, NGFR, THEM4, VSIG4, PRNP, CD200R1L, LOC790811, PTAFR, TF, GPR183, DRD1, TNF, C6, …
GOTERM_CC_FAT	GO:0042613~MHC class II protein complex	8	1.0118085256032477E-5	BOLA-DQA2, BOLA-DQA1, LOC790858, BOLA-DQA3, BLA-DQB, DSB, BOLA-DQB, BOLA-DRA, BOLA-DRB3
GOTERM_CC_FAT	GO:0042612~MHC class I protein complex	11	6.383890394398665E-5	BOLA-NC1, LOC505676, CD1B, FCGRT, JSP.1, LOC507917, LOC100125916, BOLA-N, LOC790811, MGC126945, CD1E
GOTERM_CC_FAT	GO:0009986~cell surface	18	1.5529619084268597E-4	SELP, ICAM1, TNF, KIT, CD40, CD74, PLAUR, CD48, CD38, CD83, SLC1A3, CD69, FCGR1A, FUT4, BOLA-DRA, CLEC7A, HSPA8, SLC46A2
GOTERM_CC_FAT	GO:0009897~external side of plasma membrane	12	9.026376017564484E-4	CD48, SELP, ICAM1, CD83, TNF, CD69, FCGR1A, BOLA-DRA, CLEC7A, KIT, CD40, CD74
GOTERM_CC_FAT	GO:0044459~plasma membrane part	56	9.31723009366172E-4	ADORA3, AIF1, DSB, RHOV, BOLA-NC1, CD48, MAPT, BOLA-DRA, GNG5, BOLA-DRB3, ICAM1, CD40, BOLA-DQA2, BOLA-DQA1, LOC505676, CD83, FOLH1, LOC790858, BOLA-DQA3, RND1, SDCBP, BOLA-DQB, JSP.1, THEM4, LOC790811, TF, TNF, BLA-DQB, C6, FHL2, CLDN10, ITGB2, FCGRT, LOC507917, KIT, CD74, CD69, FCGR1A, GPNMB, BOLA-N, GABRP, CSF1R, SELP, SLC12A2, ANXA1, SLC6A14, CD1B, LOC100125916, MGC126945, GJB1, CD1E, CORO1A,…
GOTERM_CC_FAT	GO:0005578~proteinaceous extracellular matrix	18	0.0035483912783667824	ADAMTSL4, MMP9, MMP19, COL3A1, CCDC80, LOC539596, MMP7, DCN, ANXA2, TIMP1, GPC4, SMOC2, SLC1A3, COL1A2, COL1A1, FGF1, ADAMTS4, ANGPTL4
GOTERM_CC_FAT	GO:0031012~extracellular matrix	19	0.00381577664078937	ADAMTSL4, MMP9, MMP19, COL3A1, TGFB3, CCDC80, LOC539596, MMP7, DCN, ANXA2, TIMP1, GPC4, SMOC2, SLC1A3, COL1A2, COL1A1, FGF1, ADAMTS4, ANGPTL4
GOTERM_CC_FAT	GO:0000779~condensed chromosome, centromeric region	6	0.010421045248205016	SPC24, SPC25, CCDC99, BUB1, SKA1, CENPH
GOTERM_CC_FAT	GO:0001891~phagocytic cup	3	0.014352933015190831	CORO1A, TNF, AIF1
GOTERM_CC_FAT	GO:0000776~kinetochore	6	0.026923841758840092	SPC24, SPC25, CCDC99, BUB1, SKA1, CENPH
GOTERM_CC_FAT	GO:0005874~microtubule	11	0.02949721148598094	MAPT, TUBB2C, TUBB6, NUSAP1, TUBA4A, TUBA3E, SKA1, STMN1, TUBA1A, TUBA1B, TUBA1C, KIF20A
GOTERM_CC_FAT	GO:0015630~microtubule cytoskeleton	19	0.029823240920489262	CCDC99, ROCK1, DLGAP5, TUBB2C, FAM110B, NUSAP1, AURKB, MCM3, FAM83D, CCNB1, MAPT, TUBB6, TUBA4A, TUBA3E, STMN1, SKA1, TUBA1A, TUBA1B, TUBA1C, KIF20A
GOTERM_CC_FAT	GO:0000777~condensed chromosome kinetochore	5	0.030826793224712025	SPC24, SPC25, CCDC99, SKA1, CENPH
GOTERM_CC_FAT	GO:0005884~actin filament	4	0.03095887222164513	CORO1A, ACTA1, AIF1, TPM4
GOTERM_CC_FAT	GO:0005583~fibrillar collagen	3	0.03353630707734433	COL3A1, COL1A2, COL1A1
GOTERM_CC_FAT	GO:0000775~chromosome, centromeric region	8	0.036236245485698794	SPC24, SPC25, CCDC99, MIS18A, BUB1, SKA1, AURKB, CENPH
GOTERM_CC_FAT	GO:0000323~lytic vacuole	10	0.03782883962675167	RAB7B, CTSK, NAAA, RNASE6, IFI30, CTSC, CTSS, CTSH, SRGN, CD74
GOTERM_CC_FAT	GO:0005764~lysosome	10	0.03782883962675167	RAB7B, CTSK, NAAA, RNASE6, IFI30, CTSC, CTSS, CTSH, SRGN, CD74
GOTERM_CC_FAT	GO:0005773~vacuole	11	0.04641006776564711	SLC11A1, RAB7B, CTSK, NAAA, RNASE6, IFI30, CTSC, CTSS, CTSH, SRGN, CD74
GOTERM_CC_FAT	GO:0044420~extracellular matrix part	7	0.05828285162222954	SLC1A3, COL3A1, CCDC80, COL1A2, COL1A1, ANXA2, TIMP1
GOTERM_CC_FAT	GO:0055037~recycling endosome	3	0.07280644669985294	SLC9A9, TF, TNF
GOTERM_CC_FAT	GO:0032994~protein-lipid complex	4	0.07764290314191655	MSR1, APOE, SAA1, SAA3
GOTERM_CC_FAT	GO:0034358~plasma lipoprotein particle	4	0.07764290314191655	MSR1, APOE, SAA1, SAA3
GOTERM_CC_FAT	GO:0031225~anchored to membrane	8	0.07985520561217341	RGS20, LYNX1, RAC2, PRND, VNN1, BASP1, PRNP, PLAUR
GOTERM_CC_FAT	GO:0045121~membrane raft	6	0.08151994895391093	CD48, TNFRSF1B, TNF, PRNP, SELE, BTK
GOTERM_CC_FAT	GO:0001726~ruffle	4	0.09748594397311611	AIF1, PDPN, RAB34, THEM4
GOTERM_CC_FAT	GO:0030666~endocytic vesicle membrane	2	0.09878839255905345	SLC11A1, CORO1A
GOTERM_CC_FAT	GO:0005584~collagen type I	2	0.09878839255905345	COL1A2, COL1A1
GOTERM_CC_FAT	GO:0030670~phagocytic vesicle membrane	2	0.09878839255905345	SLC11A1, CORO1A
GOTERM_CC_FAT	GO:0031262~Ndc80 complex	2	0.09878839255905345	SPC24, SPC25
