# Supplementary material for: Transcriptome profiling of Staphylococci-infected cow mammary gland parenchyma
Source: BMC Vet Res. 2017 Jun 6;13:161. doi: 10.1186/s12917-017-1088-2 (PMC5477815; doi:10.1186/s12917-017-1088-2)
Supplement: Supplementary file 2 — Genes with down-regulated expression found in samples derived from cow mammary gland parenchyma infected with coagulase-positive Staphylococci in 1st or 2nd lactations (CoPS-1/2) vs. healthy cows (H). (XLS 33 kb) [file 12917_2017_1088_MOESM2_ESM.xls]

## Sheet: S 2
Additional file 2
Genes with down-regulated expressions found in samples derived from cow mammary gland parenchyma infected with coagulase-positive Staphylococci in 1st and 2nd lactations (CoPS-1/2)
Category - biological processes	Term	Count	PValue	Genes
GOTERM_BP_ALL	GO:0006865~amino acid transport	5	9.921251702087732E-4	SLC1A4, SLC38A3, SLC7A10, CTNS, SLC7A5
GOTERM_BP_ALL	GO:0015804~neutral amino acid transport	3	0.0010474972246991348	SLC1A4, SLC38A3, SLC7A5
GOTERM_BP_ALL	GO:0043436~oxoacid metabolic process	11	0.0018725964439486567	PYCR1, ACSM1, AGPAT6, ME3, EDN2, SCD, CYP26A1, ASNS, AARSD1, PSAT1, PCK2
GOTERM_BP_ALL	GO:0019752~carboxylic acid metabolic process	11	0.0018725964439486567	PYCR1, ACSM1, AGPAT6, ME3, EDN2, SCD, CYP26A1, ASNS, AARSD1, PSAT1, PCK2
GOTERM_BP_ALL	GO:0006082~organic acid metabolic process	11	0.0019157956355756538	PYCR1, ACSM1, AGPAT6, ME3, EDN2, SCD, CYP26A1, ASNS, AARSD1, PSAT1, PCK2
GOTERM_BP_ALL	GO:0015837~amine transport	5	0.0020267064119736406	SLC1A4, SLC38A3, SLC7A10, CTNS, SLC7A5
GOTERM_BP_ALL	GO:0042180~cellular ketone metabolic process	11	0.0023938981200904022	PYCR1, ACSM1, AGPAT6, ME3, EDN2, SCD, CYP26A1, ASNS, AARSD1, PSAT1, PCK2
GOTERM_BP_ALL	GO:0016053~organic acid biosynthetic process	6	0.0031717280343064986	PYCR1, ACSM1, EDN2, SCD, ASNS, PSAT1
GOTERM_BP_ALL	GO:0046394~carboxylic acid biosynthetic process	6	0.0031717280343064986	PYCR1, ACSM1, EDN2, SCD, ASNS, PSAT1
GOTERM_BP_ALL	GO:0015807~L-amino acid transport	3	0.003669984787885551	SLC1A4, CTNS, SLC7A5
GOTERM_BP_ALL	GO:0044271~nitrogen compound biosynthetic process	9	0.003706541414119402	PYCR1, ATP2C2, LOC516849, ASNS, ATP1A2, PSAT1, NT5E, ATP13A4, NAPRT1
GOTERM_BP_ALL	GO:0015849~organic acid transport	5	0.0038590159923209324	SLC1A4, SLC38A3, SLC7A10, CTNS, SLC7A5
GOTERM_BP_ALL	GO:0046942~carboxylic acid transport	5	0.0038590159923209324	SLC1A4, SLC38A3, SLC7A10, CTNS, SLC7A5
GOTERM_BP_ALL	GO:0006812~cation transport	11	0.0038624838415237646	ATP2C2, TSC1, RYR3, SLC39A12, CACNA1G, SLC30A2, SLC10A5, ATP1A2, SLC31A2, ATP13A4, KCTD6
GOTERM_BP_ALL	GO:0032787~monocarboxylic acid metabolic process	7	0.006527271064587829	ACSM1, AGPAT6, ME3, EDN2, SCD, CYP26A1, PCK2
GOTERM_BP_ALL	GO:0030001~metal ion transport	9	0.00947200977891316	ATP2C2, TSC1, RYR3, SLC39A12, CACNA1G, SLC10A5, ATP1A2, SLC31A2, KCTD6
GOTERM_BP_ALL	GO:0006811~ion transport	12	0.01666771050814311	ATP2C2, TSC1, RYR3, SLC39A12, CACNA1G, SLC30A2, SLC10A5, ATP1A2, SLC26A10, SLC31A2, ATP13A4, KCTD6
GOTERM_BP_ALL	GO:0009117~nucleotide metabolic process	7	0.01695092689916361	ATP2C2, LOC516849, ATP1A2, NT5E, DCAKD, ATP13A4, NAPRT1
GOTERM_BP_ALL	GO:0006753~nucleoside phosphate metabolic process	7	0.01695092689916361	ATP2C2, LOC516849, ATP1A2, NT5E, DCAKD, ATP13A4, NAPRT1
GOTERM_BP_ALL	GO:0009888~tissue development	8	0.019474479192492226	PTHLH, ACTG2, AGPAT6, TSC1, UPK1B, STATH, FST, CYP26A1
GOTERM_BP_ALL	GO:0006873~cellular ion homeostasis	6	0.020354371975770218	TSC1, EDN2, RYR3, F2, CACNA1G, ATP1A2
GOTERM_BP_ALL	GO:0015811~L-cystine transport	2	0.020677819057046506	SLC1A4, CTNS
GOTERM_BP_ALL	GO:0055082~cellular chemical homeostasis	6	0.02141099907917346	TSC1, EDN2, RYR3, F2, CACNA1G, ATP1A2
GOTERM_BP_ALL	GO:0055086~nucleobase, nucleoside and nucleotide metabolic process	7	0.02288651738072202	ATP2C2, LOC516849, ATP1A2, NT5E, DCAKD, ATP13A4, NAPRT1
GOTERM_BP_ALL	GO:0034404~nucleobase, nucleoside and nucleotide biosynthetic process	6	0.02363044568168436	ATP2C2, LOC516849, ATP1A2, NT5E, ATP13A4, NAPRT1
GOTERM_BP_ALL	GO:0034654~nucleobase, nucleoside, nucleotide and nucleic acid biosynthetic process	6	0.02363044568168436	ATP2C2, LOC516849, ATP1A2, NT5E, ATP13A4, NAPRT1
GOTERM_BP_ALL	GO:0006874~cellular calcium ion homeostasis	4	0.024304074044270145	EDN2, RYR3, F2, ATP1A2
GOTERM_BP_ALL	GO:0048878~chemical homeostasis	7	0.025812880674430706	PTHLH, TSC1, EDN2, RYR3, F2, CACNA1G, ATP1A2
GOTERM_BP_ALL	GO:0055074~calcium ion homeostasis	4	0.026466906312734354	EDN2, RYR3, F2, ATP1A2
GOTERM_BP_ALL	GO:0009719~response to endogenous stimulus	4	0.026466906312734354	GNAL, SORBS1, TSC1, SLC18A2
GOTERM_BP_ALL	GO:0006937~regulation of muscle contraction	3	0.02745955773599954	EDN2, CACNA1G, ATP1A2
GOTERM_BP_ALL	GO:0009150~purine ribonucleotide metabolic process	5	0.029885862433194677	ATP2C2, LOC516849, ATP1A2, NT5E, ATP13A4
GOTERM_BP_ALL	GO:0006875~cellular metal ion homeostasis	4	0.0298985552185297	EDN2, RYR3, F2, ATP1A2
GOTERM_BP_ALL	GO:0042592~homeostatic process	9	0.03020764573717377	PTHLH, NBN, TSC1, EDN2, RYR3, F2, CACNA1G, CIDEA, ATP1A2
GOTERM_BP_ALL	GO:0050801~ion homeostasis	6	0.03048521749302515	TSC1, EDN2, RYR3, F2, CACNA1G, ATP1A2
GOTERM_BP_ALL	GO:0000101~sulfur amino acid transport	2	0.03085745139991869	SLC1A4, CTNS
GOTERM_BP_ALL	GO:0055065~metal ion homeostasis	4	0.03355401012719591	EDN2, RYR3, F2, ATP1A2
GOTERM_BP_ALL	GO:0009259~ribonucleotide metabolic process	5	0.03426434978655764	ATP2C2, LOC516849, ATP1A2, NT5E, ATP13A4
GOTERM_BP_ALL	GO:0008016~regulation of heart contraction	3	0.036182290374035295	EDN2, CACNA1G, ATP1A2
GOTERM_BP_ALL	GO:0055114~oxidation reduction	11	0.03996021593629494	PYCR1, PTGR1, ME3, CYP2J2, DHCR7, SCD, CYP26A1, BDH1, PPARGC1A, RTN4IP1, CYP4B1
GOTERM_BP_ALL	GO:0051480~cytosolic calcium ion homeostasis	3	0.04332866456310027	EDN2, F2, ATP1A2
GOTERM_BP_ALL	GO:0008652~cellular amino acid biosynthetic process	3	0.04581843596704595	PYCR1, ASNS, PSAT1
GOTERM_BP_ALL	GO:0032501~multicellular organismal process	22	0.04734200798233629	NBN, MSR1, EDN2, FST, STATH, CYP26A1, CIDEA, ATP1A2, PRKG1, SLC1A4, PTHLH, GNAL, ACTG2, ERCC5, AGPAT6, TSC1, DHCR7, HOXD4, UPK1B, F2, SLC18A2, RAB26
GOTERM_BP_ALL	GO:0006163~purine nucleotide metabolic process	5	0.04953711085164265	ATP2C2, LOC516849, ATP1A2, NT5E, ATP13A4
GOTERM_BP_ALL	GO:0008610~lipid biosynthetic process	5	0.09900363918145348	ACSM1, AGPAT6, DHCR7, EDN2, SCD
GOTERM_BP_ALL	GO:0007595~lactation	2	0.09924103079975558	PTHLH, AGPAT6
Category - molecular function	Term	Count	PValue	Genes
GOTERM_MF_ALL	GO:0022891~substrate-specific transmembrane transporter activity	18	3.522526101583119E-5	SLC38A3, SLC39A12, SLC7A10, SLC10A5, ATP1A2, SLC26A10, SLC7A5, AQP3, ATP13A4, KCTD6, SLC1A4, ATP2C2, LOC516849, RYR3, CACNA1G, SLC30A2, CTNS, SLC31A2
GOTERM_MF_ALL	GO:0022857~transmembrane transporter activity	18	9.329966449148831E-5	SLC38A3, SLC39A12, SLC7A10, SLC10A5, ATP1A2, SLC26A10, SLC7A5, AQP3, ATP13A4, KCTD6, SLC1A4, ATP2C2, LOC516849, RYR3, CACNA1G, SLC30A2, CTNS, SLC31A2
GOTERM_MF_ALL	GO:0022804~active transmembrane transporter activity	11	1.0135913765163243E-4	SLC1A4, ATP2C2, SLC38A3, LOC516849, SLC7A10, SLC10A5, ATP1A2, CTNS, SLC26A10, SLC7A5, ATP13A4
GOTERM_MF_ALL	GO:0005342~organic acid transmembrane transporter activity	6	1.826173793336523E-4	SLC1A4, SLC38A3, SLC7A10, SLC10A5, CTNS, SLC7A5
GOTERM_MF_ALL	GO:0046943~carboxylic acid transmembrane transporter activity	6	1.826173793336523E-4	SLC1A4, SLC38A3, SLC7A10, SLC10A5, CTNS, SLC7A5
GOTERM_MF_ALL	GO:0022892~substrate-specific transporter activity	18	1.8295096587096806E-4	SLC38A3, SLC39A12, SLC7A10, SLC10A5, ATP1A2, SLC26A10, SLC7A5, AQP3, ATP13A4, KCTD6, SLC1A4, ATP2C2, LOC516849, RYR3, CACNA1G, SLC30A2, CTNS, SLC31A2
GOTERM_MF_ALL	GO:0005215~transporter activity	20	2.909388188297793E-4	SLC38A3, SLC39A12, SLC7A10, BDA20, SLC10A5, ATP1A2, SLC26A10, SLC7A5, AQP3, C8G, ATP13A4, KCTD6, SLC1A4, ATP2C2, LOC516849, RYR3, CACNA1G, SLC30A2, CTNS, SLC31A2
GOTERM_MF_ALL	GO:0015179~L-amino acid transmembrane transporter activity	4	3.1312183641287193E-4	SLC1A4, SLC38A3, CTNS, SLC7A5
GOTERM_MF_ALL	GO:0015171~amino acid transmembrane transporter activity	5	5.089919440701413E-4	SLC1A4, SLC38A3, SLC7A10, CTNS, SLC7A5
GOTERM_MF_ALL	GO:0005275~amine transmembrane transporter activity	5	6.207228195382296E-4	SLC1A4, SLC38A3, SLC7A10, CTNS, SLC7A5
GOTERM_MF_ALL	GO:0000166~nucleotide binding	30	7.4422711089895E-4	ME3, PFKFB2, ABCD1, TRIB3, ASNS, PRKG1, ACTG2, LOC516849, TARDBP, RAB26, NT5E, DCAKD, PABPN1, GTPBP2, RASEF, ATP1A2, AARSD1, PCK2, PPARGC1A, ATP13A4, ABCG2, CDK3, GNAL, ATP2C2, ACSM1, MAPK12, MAPK13, ULK3, CIRBP, RNPC3
GOTERM_MF_ALL	GO:0015175~neutral amino acid transmembrane transporter activity	3	0.0014065566021361795	SLC1A4, SLC38A3, SLC7A5
GOTERM_MF_ALL	GO:0015075~ion transmembrane transporter activity	13	0.004082105491483547	SLC39A12, SLC10A5, ATP1A2, SLC26A10, ATP13A4, KCTD6, SLC1A4, LOC516849, ATP2C2, RYR3, CACNA1G, SLC30A2, SLC31A2
GOTERM_MF_ALL	GO:0032553~ribonucleotide binding	23	0.0077809314489929015	GTPBP2, RASEF, PFKFB2, ABCD1, TRIB3, ASNS, AARSD1, ATP1A2, PCK2, PRKG1, CDK3, ABCG2, ATP13A4, ACTG2, GNAL, ATP2C2, LOC516849, ACSM1, MAPK12, MAPK13, ULK3, RAB26, DCAKD
GOTERM_MF_ALL	GO:0032555~purine ribonucleotide binding	23	0.0077809314489929015	GTPBP2, RASEF, PFKFB2, ABCD1, TRIB3, ASNS, AARSD1, ATP1A2, PCK2, PRKG1, CDK3, ABCG2, ATP13A4, ACTG2, GNAL, ATP2C2, LOC516849, ACSM1, MAPK12, MAPK13, ULK3, RAB26, DCAKD
GOTERM_MF_ALL	GO:0008324~cation transmembrane transporter activity	10	0.00861721457922356	SLC1A4, ATP2C2, RYR3, SLC39A12, CACNA1G, SLC30A2, SLC10A5, ATP1A2, SLC31A2, KCTD6
GOTERM_MF_ALL	GO:0015662~ATPase activity, coupled to transmembrane movement of ions, phosphorylative mechanism	4	0.00919655238335196	ATP2C2, LOC516849, ATP1A2, ATP13A4
GOTERM_MF_ALL	GO:0017076~purine nucleotide binding	23	0.012783819575258183	GTPBP2, RASEF, PFKFB2, ABCD1, TRIB3, ASNS, AARSD1, ATP1A2, PCK2, PRKG1, CDK3, ABCG2, ATP13A4, ACTG2, GNAL, ATP2C2, LOC516849, ACSM1, MAPK12, MAPK13, ULK3, RAB26, DCAKD
GOTERM_MF_ALL	GO:0015184~L-cystine transmembrane transporter activity	2	0.01961173696515688	SLC1A4, CTNS
GOTERM_MF_ALL	GO:0005524~ATP binding	18	0.021199437122288847	PFKFB2, ABCD1, TRIB3, ASNS, AARSD1, ATP1A2, PRKG1, CDK3, ATP13A4, ABCG2, ACTG2, ATP2C2, LOC516849, ACSM1, MAPK12, MAPK13, ULK3, DCAKD
GOTERM_MF_ALL	GO:0042625~ATPase activity, coupled to transmembrane movement of ions	4	0.021222543956003904	ATP2C2, LOC516849, ATP1A2, ATP13A4
GOTERM_MF_ALL	GO:0032559~adenyl ribonucleotide binding	18	0.022886515485694738	PFKFB2, ABCD1, TRIB3, ASNS, AARSD1, ATP1A2, PRKG1, CDK3, ATP13A4, ABCG2, ACTG2, ATP2C2, LOC516849, ACSM1, MAPK12, MAPK13, ULK3, DCAKD
GOTERM_MF_ALL	GO:0000099~sulfur amino acid transmembrane transporter activity	2	0.0292741963266896	SLC1A4, CTNS
GOTERM_MF_ALL	GO:0047485~protein N-terminus binding	3	0.030789384528046165	ERCC5, NBN, TSC1
GOTERM_MF_ALL	GO:0030554~adenyl nucleotide binding	18	0.03580145280428225	PFKFB2, ABCD1, TRIB3, ASNS, AARSD1, ATP1A2, PRKG1, CDK3, ATP13A4, ABCG2, ACTG2, ATP2C2, LOC516849, ACSM1, MAPK12, MAPK13, ULK3, DCAKD
GOTERM_MF_ALL	GO:0001883~purine nucleoside binding	18	0.038585624522499105	PFKFB2, ABCD1, TRIB3, ASNS, AARSD1, ATP1A2, PRKG1, CDK3, ATP13A4, ABCG2, ACTG2, ATP2C2, LOC516849, ACSM1, MAPK12, MAPK13, ULK3, DCAKD
GOTERM_MF_ALL	GO:0001882~nucleoside binding	18	0.04033095782827287	PFKFB2, ABCD1, TRIB3, ASNS, AARSD1, ATP1A2, PRKG1, CDK3, ATP13A4, ABCG2, ACTG2, ATP2C2, LOC516849, ACSM1, MAPK12, MAPK13, ULK3, DCAKD
GOTERM_MF_ALL	GO:0046873~metal ion transmembrane transporter activity	6	0.042692553480680406	ATP2C2, RYR3, SLC39A12, CACNA1G, SLC31A2, KCTD6
Category cell component	Term	Count	PValue	Genes
GOTERM_CC_ALL	GO:0005576~extracellular region	17	0.026469521823281657	MSR1, EDN2, FST, STATH, BDA20, ABI3BP, NTN3, PTHLH, CATHL5, WISP2, MMP23B, CA6, F2, TFF3, FAM55C, FIBIN, THBS4
GOTERM_CC_ALL	GO:0000267~cell fraction	7	0.0410187084288203	ACTG2, AGPAT6, TSC1, ASNS, ATP1A2, VAMP1, NT5E
GOTERM_CC_ALL	GO:0044444~cytoplasmic part	34	0.043293294074348565	NBN, MYBPC1, ABCD1, ATG13, FUT5, EXTL1, PRKG1, SLC1A4, SEC16B, ACTG2, AGPAT6, SORBS1, PCP4, DHCR7, UPK1B, TFF3, SLC25A45, FIBIN, BDH1, RTN4IP1, NAPRT1, BCL2L15, SCD, CIDEA, PCK2, ERGIC3, PYCR1, ACSM1, TSC1, PPM1K, SLC18A2, TPRG1L, CTNS, VAMP1
