# Supplementary material for: Transcriptome profiling of Staphylococci-infected cow mammary gland parenchyma
Source: BMC Vet Res. 2017 Jun 6;13:161. doi: 10.1186/s12917-017-1088-2 (PMC5477815; doi:10.1186/s12917-017-1088-2)
Supplement: Supplementary file 4 — Genes with up-regulated expression found in samples derived from cow mammary gland parenchyma infected with coagulase-positive Staphylococci in 3rd or 4th lactations (CoPS-3/4). (XLS 107 kb) [file 12917_2017_1088_MOESM4_ESM.xls]

## Sheet: S 4
Additional file 4
Genes with up-regulated expressions found in samples derived from cow mammary gland parenchyma infected with coagulase-positive Staphylococci in 3rd and 4th lactations (CoPS-3/4)
Category - biological processes	Term	Count	PValue	Genes
GOTERM_BP_ALL	GO:0002376~immune system process	78	1.7365721174858724E-23	CD8A, IL18, DSB, SKAP2, CXCL12, CXCL10, CD48, BOLA-NC1, TMEM173, CXCR4, CFH, VNN1, IL1B, BOLA-DRA, LBP, BOLA-DRB3, EGR1, SATB1, GBP5, LOC508666, CD40, LOC616942, THY1, BOLA-DQA2, C1QA, BOLA-DQA1, C1QB, LOC505676, LOC790858, TNFSF13B, LCK, BOLA-DQB, JSP.1, LOC790811, TNFAIP8L2, SBNO2, TNF, CCL2, CXCL5, C6, BLA-DQB, LOC512486, CD247, IFI30, NFKBIA, ITGB2, FCGRT, LOC507917, C1S, CALR, CCL4, LOC51735…
GOTERM_BP_ALL	GO:0050896~response to stimulus	137	3.391729108321774E-23	IL18, F13A1, DSB, CNP, CXCL12, CXCL10, CD48, BOLA-NC1, ISG15, APOE, CFH, IL1B, VNN1, DEFB10, MX1, BOLA-DRB3, SATB1, GBP5, TAP, SERPING1, LOC616942, C1QA, BOLA-DQA2, BOLA-DQA1, C1QB, LOC505676, LOC790858, F5, SERPINF2, HSPB8, NFE2L2, TNFAIP8L2, C3AR1, RBP4, CCL2, BLA-DQB, PTPLAD1, NFKBIA, ITGB2, FCGRT, DEFB4A, CCL4, LOC517354, MANF, CD74, AHSG, SLC11A1, DEFB5, DEFB7, RAC2, TFEC, SCARB1, BOLA-N, PL…
GOTERM_BP_ALL	GO:0006955~immune response	60	8.550268192049727E-22	CD8A, IL18, DSB, CXCL12, CXCL10, BOLA-NC1, TMEM173, CFH, IL1B, VNN1, BOLA-DRA, LBP, BOLA-DRB3, GBP5, LOC508666, LOC616942, BOLA-DQA2, C1QA, BOLA-DQA1, LOC505676, C1QB, LOC790858, TNFSF13B, BOLA-DQB, JSP.1, LOC790811, TNFAIP8L2, SBNO2, TNF, CCL2, CXCL5, C6, BLA-DQB, LOC512486, FCGRT, C1S, LOC507917, CCL4, LOC517354, CD74, CCL20, CCL21, FCN2, FCGR1A, C2, BOLA-N, IL8, OLR1, CFB, IL1RN, CCL19, C4BPA,…
GOTERM_BP_ALL	GO:0006952~defense response	49	3.923109805616918E-19	IL27RA, CXCL10, TMEM173, SAA1, HMOX1, CFH, LTF, IL1B, VNN1, DEFB10, BOLA-DRA, LBP, NFKBIZ, SAA3, LYZ, TAP, C1QA, C1QB, SERPINF2, PTAFR, TNFAIP8L2, TNF, C6, DEFB4A, C1S, CCL4, CD74, AHSG, DEFB5, TNFRSF1B, DEFB7, CCL20, FCN2, FCGR1A, PYCARD, C2, LYZ2, IL8, OLR1, CFB, C4BPA, COTL1, S100A12, ORM1, CYBA, EBD, LAP, LOC781146, CLEC7A
GOTERM_BP_ALL	GO:0006954~inflammatory response	31	5.866839385860232E-16	TNF, C6, C1S, CCL4, AHSG, CXCL10, TNFRSF1B, CCL20, SAA1, FCGR1A, FCN2, HMOX1, PYCARD, CFH, IL1B, VNN1, C2, LBP, NFKBIZ, IL8, OLR1, CFB, SAA3, C4BPA, C1QA, ORM1, CYBA, C1QB, SERPINF2, CLEC7A, PTAFR
GOTERM_BP_ALL	GO:0009605~response to external stimulus	51	1.4936806808971846E-14	FOXA3, F13A1, GJA1, CXCL10, FOS, GPX1, SLC1A3, SAA1, HMOX1, CFH, IL1B, VNN1, LBP, SATB1, NFKBIZ, SAA3, SERPING1, C1QA, C1QB, F5, SERPINF2, NGFR, PTAFR, C3AR1, RBP4, CCL2, TNF, CXCL5, C6, ITGB2, C1S, CCL4, AHSG, TNFRSF1B, CCL20, RAC2, FCN2, FCGR1A, PYCARD, C2, SLC12A2, IL8, OLR1, CFB, NR4A2, C4BPA, CYBA, ORM1, CORO1A, FYN, CLEC7A
GOTERM_BP_ALL	GO:0009611~response to wounding	37	6.665978729028964E-14	TNF, C6, F13A1, GJA1, C1S, CCL4, CXCL10, AHSG, GPX1, TNFRSF1B, SLC1A3, CCL20, SAA1, FCGR1A, FCN2, HMOX1, PYCARD, CFH, IL1B, VNN1, LBP, C2, NFKBIZ, IL8, OLR1, CFB, SAA3, SERPING1, C4BPA, C1QA, C1QB, CYBA, ORM1, F5, SERPINF2, CLEC7A, PTAFR
GOTERM_BP_ALL	GO:0006950~response to stress	76	3.474258615552988E-13	IL27RA, FOXA3, F13A1, GJA1, CXCL10, FOS, HSPH1, GPX1, TMEM173, SLC1A3, SAA1, APOE, HMOX1, CFH, VNN1, IL1B, LTF, BOLA-DRA, DEFB10, LBP, NFKBIZ, SGK1, HSP90AA1, LYZ, SAA3, TAP, SERPING1, C1QA, C1QB, ADRB2, F5, SERPINF2, HSPB8, NFE2L2, PTAFR, TNFAIP8L2, TNF, C6, PTPLAD1, C1S, DEFB4A, CCL4, MANF, CD74, AHSG, DEFB5, TNFRSF1B, DEFB7, CCL20, TFEC, FCN2, FCGR1A, PYCARD, HSPA5, C2, HSPA8, PLAT, LYZ2, OLR1…
GOTERM_BP_ALL	GO:0051707~response to other organism	29	2.153897470681967E-12	CCL2, TNF, IL27RA, NFKBIA, DEFB4A, SLC11A1, GPX1, DEFB5, DEFB7, ISG15, FCGR1A, KRT8, IL1B, LTF, DEFB10, SCARB1, LBP, MX1, LYZ2, LYZ, TAP, STAT1, COTL1, S100A12, EBD, LAP, LOC781146, CLEC7A, PTAFR
GOTERM_BP_ALL	GO:0002526~acute inflammatory response	18	4.0893924570377855E-12	CFB, C6, SAA3, C4BPA, C1S, AHSG, C1QA, C1QB, ORM1, SAA1, SERPINF2, FCN2, FCGR1A, CFH, IL1B, VNN1, C2, LBP
GOTERM_BP_ALL	GO:0002682~regulation of immune system process	35	1.5698451741933084E-11	RBP4, TNF, IL27RA, C6, IL18, CD247, COL3A1, NFKBIA, C1S, CD74, GPX1, APOA1, FCGR1A, FCN2, CFH, IL1B, VNN1, BOLA-DRA, LBP, C2, CFB, CD40, C4BPA, THY1, C1QA, C1QB, CD83, ORM1, CORO1A, TNFSF13B, FYN, LCK, SCIN, CLEC7A, VSIG4
GOTERM_BP_ALL	GO:0019882~antigen processing and presentation	23	2.2711709605045798E-11	BLA-DQB, DSB, IFI30, FCGRT, LOC507917, LOC100125916, CALR, MGC126945, LOC616942, CD1E, CD74, PSMB9, BOLA-DQA2, BOLA-NC1, BOLA-DQA1, LOC505676, LOC790858, FCGR1A, BOLA-DQB, BOLA-DRA, JSP.1, BOLA-N, LOC790811, BOLA-DRB3
GOTERM_BP_ALL	GO:0048583~regulation of response to stimulus	35	2.4787966554249156E-11	RBP4, SBNO2, TNF, IL27RA, C6, CD247, COL3A1, NFKBIA, C1S, CXCL12, AHSG, GPX1, TNFRSF1B, APOA1, APOE, FCGR1A, FCN2, CFH, IL1B, BOLA-DRA, C2, LBP, IL8, CFB, CD40, C4BPA, THY1, ANXA2, C1QA, C1QB, TNFSF13B, PTGDS, FYN, LCK, CLEC7A
GOTERM_BP_ALL	GO:0050776~regulation of immune response	26	4.1326509655271015E-11	RBP4, TNF, IL27RA, C6, CD247, COL3A1, NFKBIA, C1S, GPX1, APOA1, FCGR1A, FCN2, CFH, BOLA-DRA, LBP, C2, CFB, C4BPA, CD40, THY1, C1QA, C1QB, TNFSF13B, FYN, LCK, CLEC7A
GOTERM_BP_ALL	GO:0009617~response to bacterium	23	1.0339259982858359E-10	LYZ2, TNF, CCL2, IL27RA, LYZ, TAP, NFKBIA, DEFB4A, STAT1, SLC11A1, DEFB5, GPX1, DEFB7, EBD, LAP, LOC781146, FCGR1A, IL1B, LTF, DEFB10, SCARB1, LBP, PTAFR
GOTERM_BP_ALL	GO:0009607~response to biotic stimulus	31	2.609988872569797E-10	TNF, CCL2, IL27RA, NFKBIA, DEFB4A, MANF, SLC11A1, GPX1, DEFB5, DEFB7, ISG15, FCGR1A, KRT8, IL1B, LTF, DEFB10, SCARB1, LBP, MX1, LYZ2, LYZ, TAP, COTL1, STAT1, S100A12, EBD, LAP, LOC781146, NFE2L2, CLEC7A, PTAFR
GOTERM_BP_ALL	GO:0002684~positive regulation of immune system process	27	6.052501167373581E-10	IL27RA, IL18, C6, CD247, NFKBIA, C1S, CD74, FCGR1A, FCN2, CFH, IL1B, VNN1, BOLA-DRA, LBP, C2, CFB, C4BPA, CD40, THY1, C1QA, CD83, C1QB, CORO1A, TNFSF13B, FYN, LCK, CLEC7A
GOTERM_BP_ALL	GO:0048002~antigen processing and presentation of peptide antigen	12	2.3399934592375144E-9	BOLA-NC1, FCGR1A, IFI30, BOLA-DRA, JSP.1, LOC507917, LOC100125916, CALR, BOLA-N, BOLA-DRB3, LOC790811, CD74
GOTERM_BP_ALL	GO:0050778~positive regulation of immune response	20	2.521136252782925E-9	IL27RA, CFB, C6, CD247, NFKBIA, C4BPA, C1S, THY1, C1QA, C1QB, TNFSF13B, FYN, FCN2, FCGR1A, LCK, CFH, BOLA-DRA, CLEC7A, C2, LBP
GOTERM_BP_ALL	GO:0048584~positive regulation of response to stimulus	24	3.7055696937807883E-9	TNF, IL8, IL27RA, CFB, C6, CD247, NFKBIA, C4BPA, C1S, CXCL12, THY1, C1QA, C1QB, TNFSF13B, FYN, FCN2, FCGR1A, LCK, CFH, IL1B, BOLA-DRA, CLEC7A, C2, LBP
GOTERM_BP_ALL	GO:0048518~positive regulation of biological process	73	2.0248548326199015E-8	MSR1, PDIA3, IL27RA, CD8A, IL18, MMP9, TGFB3, GJA1, CXCL12, FOS, GPX1, DSPP, BARX2, APOA1, CASP4, SLC1A3, APOE, HMOX1, CFH, VNN1, IL1B, BOLA-DRA, NGFRAP1, LBP, AGPAT2, EGR1, HSP90AA1, NUSAP1, CD40, JUNB, THY1, HES1, C1QA, C1QB, CD83, ADRB2, TNFSF13B, SGSM3, SCIN, LCK, TGIF1, NGFR, NFE2L2, RBP4, FGFR4, TNF, C6, CD247, NFKBIA, C1S, CALR, IL34, CD74, AHSG, RAC2, FCN2, FCGR1A, PYCARD, SCARB1, C2, IL8…
GOTERM_BP_ALL	GO:0002253~activation of immune response	15	2.3970220332176378E-8	CFB, C6, CD247, NFKBIA, C4BPA, C1S, THY1, C1QA, C1QB, FYN, FCN2, LCK, CFH, CLEC7A, C2
GOTERM_BP_ALL	GO:0006959~humoral immune response	11	1.6395163020300825E-7	C1QA, TRAF3IP2, C1QB, TNF, CFB, C6, FCN2, CFH, C1S, C2, C4BPA
GOTERM_BP_ALL	GO:0065007~biological regulation	215	1.8880969689298784E-7	BTK, CD48, DSPP, CDCA7, APOE, CFH, VNN1, NGFRAP1, CREB3L4, GNG5, BCL2L14, SERPING1, CD40, FARP1, THY1, HES1, C1QA, C1QB, F5, CX3CR1, TGIF1, VSIG4, HSD17B11, RBP4, RBP1, PTPLAD1, NFKBIA, IFI30, ESM1, CALR, CD74, LOC786034, AHSG, SLC11A1, RAC2, FGL2, ARHGEF10L, ABR, CFB, TAX1BP3, ETS2, TRPS1, RGS4, MAP2, CLEC7A, PDZK1, CRYM, PLAU, MSR1, IL27RA, PDIA3, FOXA3, SPI1, GJA1, PDIA4, CKB, ACTR3, BNIPL, GP…
GOTERM_BP_ALL	GO:0042742~defense response to bacterium	15	2.1398381930107714E-7	LYZ2, TNF, IL27RA, LYZ, TAP, DEFB4A, DEFB5, DEFB7, EBD, LAP, LOC781146, FCGR1A, LTF, DEFB10, LBP
GOTERM_BP_ALL	GO:0045087~innate immune response	15	8.475683481242444E-7	TNFAIP8L2, CFB, C6, C4BPA, C1S, C1QA, CYBA, C1QB, TMEM173, FCN2, CFH, VNN1, CLEC7A, LBP, C2
GOTERM_BP_ALL	GO:0006956~complement activation	9	1.304646206938799E-6	C1QA, C1QB, CFB, C6, FCN2, CFH, C1S, C2, C4BPA
GOTERM_BP_ALL	GO:0002541~activation of plasma proteins involved in acute inflammatory response	9	1.304646206938799E-6	C1QA, C1QB, CFB, C6, FCN2, CFH, C1S, C2, C4BPA
GOTERM_BP_ALL	GO:0002474~antigen processing and presentation of peptide antigen via MHC class I	8	2.670339671765738E-6	BOLA-NC1, FCGR1A, JSP.1, LOC507917, LOC100125916, CALR, BOLA-N, LOC790811
GOTERM_BP_ALL	GO:0042221~response to chemical stimulus	42	2.722949625165047E-6	RBP4, C3AR1, TNF, CCL2, CXCL5, COL3A1, FHL2, NFKBIA, ITGB2, CCL4, MANF, CXCL10, CD48, FOS, GPX1, SLC1A3, CCL20, RAC2, APOE, HMOX1, IL1B, SCARB1, LBP, EGR1, PLAT, IL8, NR4A2, STAT1, ITPR1, SOD2, S100A12, CD83, HSP90B1, CORO1A, FYN, LCK, NFE2L2, CLEC7A, SELE, PLAU, PTAFR, SLC46A2
GOTERM_BP_ALL	GO:0050793~regulation of developmental process	32	3.4186429873512577E-6	RBP4, TNF, MSR1, IL27RA, NEF3, NFKBIA, GJA1, CDC42SE1, CALR, CD74, AHSG, GPX1, IL1B, VNN1, SRGN, PTGER4, FBLIM1, MGP, CD40, JUNB, THY1, HES1, CD83, ADRB2, CORO1A, FYN, LCK, SCIN, TGIF1, NFE2L2, NGFR, IGFBP3
GOTERM_BP_ALL	GO:0050789~regulation of biological process	197	4.070413169515296E-6	BTK, CD48, DSPP, CDCA7, APOE, CFH, VNN1, CREB3L4, NGFRAP1, GNG5, BCL2L14, CD40, FARP1, THY1, HES1, C1QA, C1QB, CX3CR1, TGIF1, VSIG4, RBP4, PTPLAD1, NFKBIA, IFI30, ESM1, CALR, CD74, AHSG, RAC2, FGL2, ARHGEF10L, ABR, CFB, TAX1BP3, ETS2, TRPS1, RGS4, MAP2, CLEC7A, PDZK1, CRYM, PLAU, MSR1, IL27RA, PDIA3, FOXA3, SPI1, GJA1, PDIA4, ACTR3, GPX1, BNIPL, BAG3, BOLA-DRA, MYB, NR2F2, BHLHE41, AGPAT2, NR2F1,…
GOTERM_BP_ALL	GO:0048519~negative regulation of biological process	58	4.345145987955888E-6	IL27RA, TGFB3, GJA1, SKAP2, GPX1, BNIPL, BARX2, CASP4, APOA1, APOE, BAG3, IL1B, VNN1, LBP, NR2F2, NR2F1, EGR1, SATB1, TMSB10, THY1, HES1, CD83, ADRB2, TNFSF13B, SCIN, TNFAIP8, LCK, TGIF1, COL1A1, NGFR, VSIG4, RBP4, SBNO2, TNF, CCL2, COL3A1, IFI30, NFKBIA, CALR, CD74, AHSG, CD9, RGS10, TNFRSF1B, SRGN, FZD1, NR4A2, RGS19, TAX1BP3, RGS16, ANXA2, DKK3, HSP90B1, CORO1A, RGS4, MAP2, DNMT1, CRYM
GOTERM_BP_ALL	GO:0002252~immune effector process	15	4.879884999342218E-6	CD8A, CFB, C6, C4BPA, C1S, CD74, C1QA, TRAF3IP2, C1QB, TNFSF13B, FCN2, FCGR1A, CFH, BOLA-DRA, C2
GOTERM_BP_ALL	GO:0002504~antigen processing and presentation of peptide or polysaccharide antigen via MHC class II	8	7.416236989123926E-6	BOLA-DQA2, LOC790858, BLA-DQB, DSB, IFI30, BOLA-DQB, BOLA-DRA, BOLA-DRB3, CD74
GOTERM_BP_ALL	GO:0002460~adaptive immune response based on somatic recombination of immune receptors built from immunoglobulin superfamily domains	11	1.421335086124902E-5	C1QA, C1QB, CD8A, IL18, C6, FCGR1A, BOLA-DRA, C1S, C2, C4BPA, CD74
GOTERM_BP_ALL	GO:0002250~adaptive immune response	11	1.421335086124902E-5	C1QA, C1QB, CD8A, IL18, C6, FCGR1A, BOLA-DRA, C1S, C2, C4BPA, CD74
GOTERM_BP_ALL	GO:0006935~chemotaxis	12	3.53731583672665E-5	C3AR1, CORO1A, CCL2, CCL20, CXCL5, RAC2, IL8, IL1B, ITGB2, CCL4, PTAFR, CXCL10
GOTERM_BP_ALL	GO:0051239~regulation of multicellular organismal process	38	4.714444084305885E-5	RBP4, TNF, IL27RA, NEF3, IL18, NFKBIA, GJA1, CALR, CD74, AHSG, GPX1, SLC1A3, APOA1, APOE, PYCARD, IL1B, VNN1, LBP, AGPAT2, SRGN, PTGER4, NR4A2, MGP, CD40, THY1, ANXA2, HES1, CD83, ADRB2, PTGDS, LCK, SCIN, TGIF1, NGFR, NFE2L2, CLEC7A, VSIG4, IGFBP3
GOTERM_BP_ALL	GO:0048522~positive regulation of cellular process	56	5.488332252901046E-5	MSR1, CD8A, PDIA3, MMP9, IL18, TGFB3, GJA1, CXCL12, FOS, GPX1, DSPP, BARX2, SLC1A3, CASP4, APOA1, APOE, HMOX1, IL1B, VNN1, NGFRAP1, LBP, EGR1, HSP90AA1, NUSAP1, CD40, JUNB, THY1, HES1, CD83, ADRB2, TNFSF13B, LCK, SCIN, TGIF1, NGFR, NFE2L2, RBP4, FGFR4, TNF, NFKBIA, CALR, IL34, CD74, AHSG, RAC2, FCGR1A, PYCARD, NR4A2, VAV1, TRAF3IP2, CORO1A, ETS2, CLEC7A, PDZK1, IGFBP3, SELE
GOTERM_BP_ALL	GO:0042127~regulation of cell proliferation	30	5.900391340161078E-5	RBP4, FGFR4, TNF, IL18, TGFB3, MMP7, NFKBIA, GJA1, IFI30, SKAP2, IL34, CALR, BNIPL, GPX1, CD9, RAC2, APOE, IL1B, ANXA1, CD40, TAX1BP3, HES1, CORO1A, TNFSF13B, SCIN, TGIF1, DNMT1, NGFR, VSIG4, PLAU
GOTERM_BP_ALL	GO:0051605~protein maturation by peptide bond cleavage	10	6.101324283995469E-5	C1QA, C1QB, CFB, C6, FCN2, CFH, C1S, C2, C4BPA, SRGN
GOTERM_BP_ALL	GO:0006953~acute-phase response	7	6.463018048660283E-5	ORM1, SERPINF2, SAA1, SAA3, IL1B, LBP, AHSG
GOTERM_BP_ALL	GO:0002449~lymphocyte mediated immunity	10	9.390848138233488E-5	C1QA, C1QB, CD8A, C6, FCGR1A, BOLA-DRA, C1S, C2, C4BPA, CD74
GOTERM_BP_ALL	GO:0048523~negative regulation of cellular process	49	1.0371167629015686E-4	TGFB3, GJA1, SKAP2, GPX1, BNIPL, CASP4, APOA1, BARX2, APOE, BAG3, IL1B, VNN1, NR2F2, NR2F1, EGR1, SATB1, TMSB10, THY1, HES1, ADRB2, TNFSF13B, SCIN, TGIF1, NGFR, COL1A1, VSIG4, RBP4, SBNO2, CCL2, TNF, NFKBIA, IFI30, CALR, CD74, RGS10, CD9, SRGN, FZD1, NR4A2, RGS19, TAX1BP3, RGS16, DKK3, HSP90B1, CORO1A, RGS4, MAP2, DNMT1, CRYM
GOTERM_BP_ALL	GO:0016064~immunoglobulin mediated immune response	9	1.04193640574698E-4	C1QA, C1QB, C6, FCGR1A, BOLA-DRA, C1S, C2, C4BPA, CD74
GOTERM_BP_ALL	GO:0010033~response to organic substance	23	1.1859516572567286E-4	EGR1, RBP4, TNF, COL3A1, NR4A2, FHL2, NFKBIA, STAT1, MANF, CD48, FOS, CD83, CORO1A, SLC1A3, FYN, HMOX1, IL1B, SCARB1, CLEC7A, LBP, NFE2L2, SELE, PTAFR
GOTERM_BP_ALL	GO:0016265~death	25	1.2149241075972816E-4	TNF, C6, CLU, BNIPL, GPX1, TMEM173, TNFRSF1B, CASP4, BAG3, KRT8, PYCARD, ZC3H12A, NGFRAP1, SRGN, SGK1, LYZ2, BCL2L14, BCL2A1, NR4A2, LYZ, DNASE2, TRAF3IP2, LOC781146, TNFAIP8, LCK
GOTERM_BP_ALL	GO:0019724~B cell mediated immunity	9	1.3180597695679343E-4	C1QA, C1QB, C6, FCGR1A, BOLA-DRA, C1S, C2, C4BPA, CD74
GOTERM_BP_ALL	GO:0050794~regulation of cellular process	179	1.5696282335967592E-4	MTSS1, IL18, MMP9, TGFB3, MMP7, RASGEF1A, CXCL12, BTK, CD48, DSPP, NLRC4, APOA1, CDCA7, APOE, IL1B, VNN1, NGFRAP1, CREB3L4, SPRED1, GNG5, MS4A7, SATB1, POU2AF1, BCL2L14, RELB, BCL2A1, TMSB10, CD40, JUNB, FARP1, THY1, HES1, SGSM3, CX3CR1, COL1A2, SPDEF, SDCBP, TGIF1, TFAP2C, NFE2L2, COL1A1, STMN1, VSIG4, NFE2L3, C3AR1, RBP4, RAB7B, FGFR4, CCL2, PTPLAD1, NFKBIA, CDC42SE1, IFI30, ITGB2, ESM1, IL34, …
GOTERM_BP_ALL	GO:0051128~regulation of cellular component organization	20	1.9214402087593775E-4	NEF3, TGFB3, FBLIM1, NUSAP1, CDC42SE1, TMSB10, CALR, AHSG, THY1, ACTR3, CORO1A, APOA1, ARPC2, FYN, FCGR1A, MAP2, SCIN, IL1B, CLEC7A, SELE
GOTERM_BP_ALL	GO:0051050~positive regulation of transport	13	1.973895679840481E-4	RBP4, TNF, NFKBIA, CALR, AHSG, THY1, APOE, FCGR1A, SCIN, PYCARD, CLEC7A, SELE, PDZK1
GOTERM_BP_ALL	GO:0007265~Ras protein signal transduction	8	2.2229911398719029E-4	DOK2, APOA1, APOE, SGSM3, PTPLAD1, COL1A2, SDCBP, TAX1BP3
GOTERM_BP_ALL	GO:0008219~cell death	24	2.232638812533224E-4	LYZ2, SGK1, TNF, BCL2L14, C6, CLU, BCL2A1, LYZ, DNASE2, TRAF3IP2, BNIPL, GPX1, TMEM173, TNFRSF1B, CASP4, LOC781146, BAG3, TNFAIP8, LCK, KRT8, PYCARD, ZC3H12A, NGFRAP1, SRGN
GOTERM_BP_ALL	GO:0032879~regulation of localization	25	2.2563107406613328E-4	RBP4, MSR1, TNF, MMP9, NFKBIA, CALR, CXCL12, AHSG, APOA1, APOE, CXCR4, FCGR1A, PYCARD, IL1B, SCARB1, SRGN, CD40, THY1, CORO1A, ADRB2, SCIN, LCK, CLEC7A, SELE, PDZK1
GOTERM_BP_ALL	GO:0001819~positive regulation of cytokine production	10	2.455347112528309E-4	CD83, TNF, IL27RA, IL18, PYCARD, IL1B, CLEC7A, LBP, CD40, AGPAT2
GOTERM_BP_ALL	GO:0002443~leukocyte mediated immunity	10	2.455347112528309E-4	C1QA, C1QB, CD8A, C6, FCGR1A, BOLA-DRA, C1S, C2, C4BPA, CD74
GOTERM_BP_ALL	GO:0051604~protein maturation	11	2.5595847178297155E-4	C1QA, C1QB, CFB, C6, FCN2, CFH, C1S, C2, C4BPA, SERPINH1, SRGN
GOTERM_BP_ALL	GO:0050865~regulation of cell activation	14	3.1684139848142906E-4	IL27RA, IL18, CD40, CD74, THY1, CD83, CORO1A, TNFSF13B, APOE, LCK, IL1B, VNN1, LBP, VSIG4
GOTERM_BP_ALL	GO:0006958~complement activation, classical pathway	6	3.56349176584173E-4	C1QA, C1QB, C6, C1S, C2, C4BPA
GOTERM_BP_ALL	GO:0002455~humoral immune response mediated by circulating immunoglobulin	6	3.56349176584173E-4	C1QA, C1QB, C6, C1S, C2, C4BPA
GOTERM_BP_ALL	GO:0030154~cell differentiation	48	5.725581470415902E-4	RBP4, FGFR4, TNF, CD8A, NEF3, FHL2, GJA1, CDH1, CNP, CALR, CXCL12, CD74, TIMP1, BTK, ZFP36L1, ACTG1, GPX1, BARX2, SLC1A3, CXCR4, ZC3H12A, NR2F2, ACSL6, NR2F1, NFATC1, EGR1, SATB1, ANXA1, FZD1, NR4A2, MGP, CSRP2, JUNB, THY1, HES1, DNASE2, ADRB2, SDC1, SFRP1, FYN, LCK, MAP2, TGIF1, COL1A1, TFAP2C, NGFR, STMN1, IGFBP3
GOTERM_BP_ALL	GO:0009968~negative regulation of signal transduction	13	5.879605721542796E-4	NFKBIA, RGS19, RGS16, TAX1BP3, CALR, THY1, RGS10, DKK3, ADRB2, RGS4, TGIF1, IL1B, NGFR
GOTERM_BP_ALL	GO:0045321~leukocyte activation	15	5.990562485700634E-4	EGR1, SATB1, SBNO2, IL8, CD8A, CD40, SKAP2, CXCL12, VAV1, CD74, CD48, FYN, CXCR4, LCK, LBP
GOTERM_BP_ALL	GO:0002694~regulation of leukocyte activation	13	7.320010297569849E-4	IL27RA, IL18, CD40, CD74, THY1, CD83, CORO1A, TNFSF13B, LCK, VNN1, IL1B, LBP, VSIG4
GOTERM_BP_ALL	GO:0016485~protein processing	10	7.554171121979242E-4	C1QA, C1QB, CFB, C6, FCN2, CFH, C1S, C2, C4BPA, SRGN
GOTERM_BP_ALL	GO:0048869~cellular developmental process	49	7.597614166885567E-4	CD8A, GJA1, CNP, CXCL12, BTK, ACTG1, GPX1, SLC1A3, BARX2, CXCR4, NR2F2, NR2F1, EGR1, SATB1, MGP, JUNB, THY1, HES1, ADRB2, SDC1, LCK, TGIF1, TFAP2C, NGFR, STMN1, COL1A1, RBP4, FGFR4, TNF, NEF3, FHL2, CDH1, CALR, CD74, TIMP1, ZFP36L1, CD9, ZC3H12A, ACSL6, NFATC1, FZD1, NR4A2, ANXA1, CSRP2, DNASE2, SFRP1, FYN, MAP2, IGFBP3
GOTERM_BP_ALL	GO:0010648~negative regulation of cell communication	13	9.044461039361947E-4	NFKBIA, RGS19, RGS16, TAX1BP3, CALR, THY1, RGS10, DKK3, ADRB2, RGS4, TGIF1, IL1B, NGFR
GOTERM_BP_ALL	GO:0051241~negative regulation of multicellular organismal process	12	9.771573316687833E-4	RBP4, CD83, ADRB2, TNF, APOA1, APOE, NGFR, LBP, VSIG4, SRGN, ANXA2, AHSG
GOTERM_BP_ALL	GO:0051249~regulation of lymphocyte activation	12	9.771573316687833E-4	CD83, CORO1A, TNFSF13B, IL27RA, IL18, LCK, IL1B, VNN1, CD40, VSIG4, CD74, THY1
GOTERM_BP_ALL	GO:0007626~locomotory behavior	14	9.894704056706918E-4	C3AR1, CCL2, CXCL5, IL8, NR4A2, ITGB2, CNP, CCL4, CXCL10, CORO1A, RAC2, CCL20, IL1B, PTAFR
GOTERM_BP_ALL	GO:0065008~regulation of biological quality	49	0.0011304138711526106	PDIA3, FOXA3, F13A1, TGFB3, PDIA4, CKB, ACTR3, GPX1, APOA1, APOE, HMOX1, IL1B, LTF, CYP11A1, FBLIM1, TMSB10, SERPING1, PRKCB, ADRB2, F5, TNFSF13B, LCK, SCIN, TXN, COL1A2, LOC525947, XRN2, HSD17B11, RBP4, TNF, RBP1, NEF3, CDC42SE1, IFI30, NFKBIA, CLDN11, LOC786034, TIMP1, CD9, SLC11A1, ARPC2, SCARB1, SRGN, ITPR1, DNASE2, CORO1A, PYGL, FYN, CRYM
GOTERM_BP_ALL	GO:0002696~positive regulation of leukocyte activation	11	0.0011490203181798318	CD83, CORO1A, TNFSF13B, IL18, LCK, IL1B, VNN1, LBP, CD40, CD74, THY1
GOTERM_BP_ALL	GO:0050867~positive regulation of cell activation	11	0.0014530093117088847	CD83, CORO1A, TNFSF13B, IL18, LCK, IL1B, VNN1, LBP, CD40, CD74, THY1
GOTERM_BP_ALL	GO:0050900~leukocyte migration	7	0.0015192335626619284	CORO1A, TNF, CCL2, IL8, IL1B, ITGB2, SELE
GOTERM_BP_ALL	GO:0001568~blood vessel development	15	0.0015852126991360667	IL18, COL3A1, GJA1, CXCL12, JUNB, THY1, ANXA2, ZFP36L1, GPX1, CXCR4, APOE, COL1A2, ZC3H12A, COL1A1, NR2F2
GOTERM_BP_ALL	GO:0001817~regulation of cytokine production	13	0.0016360859528162946	TNF, IL27RA, IL18, CD40, CD83, APOA1, PYCARD, IL1B, LBP, CLEC7A, VSIG4, SRGN, AGPAT2
GOTERM_BP_ALL	GO:0007155~cell adhesion	28	0.0017063384058365744	MIA, ITGAL, MPZL2, TNF, FERMT3, COL3A1, MGC137452, LOC539596, CDH1, ITGB2, CLDN11, CD97, CD9, BARX2, CD44, VNN1, SCARB1, GPNMB, PCDHA13, OLR1, FBLIM1, THY1, HES1, TNFAIP6, CORO1A, F5, CLEC7A, SELE
GOTERM_BP_ALL	GO:0022610~biological adhesion	28	0.0017063384058365744	MIA, ITGAL, MPZL2, TNF, FERMT3, COL3A1, MGC137452, LOC539596, CDH1, ITGB2, CLDN11, CD97, CD9, BARX2, CD44, VNN1, SCARB1, GPNMB, PCDHA13, OLR1, FBLIM1, THY1, HES1, TNFAIP6, CORO1A, F5, CLEC7A, SELE
GOTERM_BP_ALL	GO:0048731~system development	58	0.0017795257105601846	CD8A, MMP9, IL18, TGFB3, GJA1, CNP, CXCL12, CKB, FOS, GPX1, DSPP, BARX2, SLC1A3, APOA1, CXCR4, APOE, NR2F2, MYB, NR2F1, EGR1, SATB1, MGP, JUNB, THY1, HES1, LCK, COL1A2, TGIF1, COL1A1, NGFR, STMN1, CA2, RBP4, FGFR4, TNF, NEF3, COL3A1, FHL2, CLDN11, CALR, CD74, TIMP1, AHSG, ZFP36L1, CD9, ZC3H12A, ACSL6, NFATC1, ANXA1, FZD1, NR4A2, DPYSL3, ANXA2, DNASE2, SFRP1, FYN, MAP2, IGFBP3
GOTERM_BP_ALL	GO:0009966~regulation of signal transduction	35	0.0018139228005843145	TNF, CD8A, CYTH4, RASGEF1A, NFKBIA, GJA1, CALR, GPX1, RGS10, PLEKHG1, APOE, HMOX1, IL1B, SPRED1, LBP, TBC1D1, RAMP1, ARHGEF10L, ABR, RGS19, CD40, RGS16, TAX1BP3, VAV1, FARP1, THY1, TRAF3IP2, DKK3, ADRB2, SGSM3, RGS4, LCK, TGIF1, NGFR, DUSP6
GOTERM_BP_ALL	GO:0051251~positive regulation of lymphocyte activation	10	0.0019141064739237976	CD83, CORO1A, TNFSF13B, IL18, LCK, IL1B, VNN1, CD40, CD74, THY1
GOTERM_BP_ALL	GO:0002478~antigen processing and presentation of exogenous peptide antigen	5	0.0019422840459907907	FCGR1A, IFI30, BOLA-DRA, BOLA-DRB3, CD74
GOTERM_BP_ALL	GO:0048856~anatomical structure development	62	0.0019472847089057276	CD8A, MMP9, IL18, TGFB3, GJA1, CNP, CXCL12, CKB, ACTG1, FOS, GPX1, DSPP, BARX2, SLC1A3, APOA1, CXCR4, APOE, NR2F2, MYB, NR2F1, EGR1, SATB1, MGP, JUNB, THY1, HES1, SDC1, LCK, COL1A2, TGIF1, COL1A1, STMN1, NGFR, CA2, RBP4, FGFR4, TNF, NEF3, COL3A1, UGDH, FHL2, CDH1, CLDN11, CALR, CD74, TIMP1, AHSG, ZFP36L1, CD9, ZC3H12A, ACSL6, NFATC1, ANXA1, FZD1, NR4A2, DPYSL3, ANXA2, DNASE2, SFRP1, FYN, MAP2, IG…
GOTERM_BP_ALL	GO:0001944~vasculature development	15	0.0020165469513353895	IL18, COL3A1, GJA1, CXCL12, JUNB, THY1, ANXA2, ZFP36L1, GPX1, CXCR4, APOE, COL1A2, ZC3H12A, COL1A1, NR2F2
GOTERM_BP_ALL	GO:0051049~regulation of transport	18	0.002063664667825921	RBP4, TNF, NFKBIA, CD40, CALR, AHSG, THY1, ADRB2, APOA1, APOE, FCGR1A, SCIN, PYCARD, IL1B, CLEC7A, PDZK1, SELE, SRGN
GOTERM_BP_ALL	GO:0042981~regulation of apoptosis	27	0.002144611511183824	CCL2, TNF, PDIA3, MMP9, TGFB3, CDH1, CD74, GPX1, NLRC4, CASP4, APOE, FCGR1A, BAG3, PYCARD, IL1B, VNN1, NGFRAP1, BCL2L14, BCL2A1, NR4A2, BIRC3, HSP90B1, TNFSF13B, SCIN, LCK, NGFR, IGFBP3
GOTERM_BP_ALL	GO:0042110~T cell activation	10	0.0021580642616567413	EGR1, CD48, SATB1, CD8A, CXCR4, FYN, LCK, VAV1, CXCL12, CD74
GOTERM_BP_ALL	GO:0050870~positive regulation of T cell activation	9	0.0021748083047840074	CD83, CORO1A, TNFSF13B, IL18, LCK, IL1B, VNN1, CD74, THY1
GOTERM_BP_ALL	GO:0002764~immune response-regulating signal transduction	7	0.002246512390182422	FYN, LCK, CD247, NFKBIA, CLEC7A, CD40, THY1
GOTERM_BP_ALL	GO:0043067~regulation of programmed cell death	27	0.002462021676369974	CCL2, TNF, PDIA3, MMP9, TGFB3, CDH1, CD74, GPX1, NLRC4, CASP4, APOE, FCGR1A, BAG3, PYCARD, IL1B, VNN1, NGFRAP1, BCL2L14, BCL2A1, NR4A2, BIRC3, HSP90B1, TNFSF13B, SCIN, LCK, NGFR, IGFBP3
GOTERM_BP_ALL	GO:0010941~regulation of cell death	27	0.0025809822020134345	CCL2, TNF, PDIA3, MMP9, TGFB3, CDH1, CD74, GPX1, NLRC4, CASP4, APOE, FCGR1A, BAG3, PYCARD, IL1B, VNN1, NGFRAP1, BCL2L14, BCL2A1, NR4A2, BIRC3, HSP90B1, TNFSF13B, SCIN, LCK, NGFR, IGFBP3
GOTERM_BP_ALL	GO:0007275~multicellular organismal development	69	0.0025827058598253366	CD8A, MMP9, IL18, TGFB3, GJA1, CNP, CXCL12, CKB, FOS, GPX1, OLFML3, DSPP, PRMT1, BARX2, SLC1A3, APOA1, CXCR4, APOE, SPRED1, NR2F2, MYB, NR2F1, EGR1, SATB1, MGP, JUNB, THY1, HES1, LCK, COL1A2, TGIF1, COL1A1, STMN1, NGFR, CA2, RBP4, FGFR4, TNF, NEF3, C6, COL3A1, UGDH, FHL2, CDH1, CLDN11, CALR, CD74, TIMP1, AHSG, ZFP36L1, CD9, TPI1, SHISA2, ZC3H12A, ACSL6, NFATC1, ANXA1, FZD1, NR4A2, DPYSL3, CSRP2, …
GOTERM_BP_ALL	GO:0045732~positive regulation of protein catabolic process	5	0.0026995282424768993	TNF, APOE, SGSM3, IL1B, GJA1
GOTERM_BP_ALL	GO:0045807~positive regulation of endocytosis	5	0.0026995282424768993	FCGR1A, CLEC7A, CALR, SELE, AHSG
GOTERM_BP_ALL	GO:0010646~regulation of cell communication	37	0.002700337566709175	RBP4, TNF, CD8A, CYTH4, RASGEF1A, NFKBIA, GJA1, CALR, GPX1, RGS10, PLEKHG1, SLC1A3, APOE, HMOX1, IL1B, SPRED1, LBP, TBC1D1, RAMP1, ARHGEF10L, ABR, RGS19, CD40, TAX1BP3, RGS16, VAV1, FARP1, THY1, TRAF3IP2, DKK3, ADRB2, SGSM3, RGS4, LCK, TGIF1, NGFR, DUSP6
GOTERM_BP_ALL	GO:0030029~actin filament-based process	12	0.002709027161345173	ACTG1, NCK2, PFN2, CORO1A, RAC2, AIF1, SCIN, TMSB10, WIPF1, CALR, SELE, LCP1
GOTERM_BP_ALL	GO:0032502~developmental process	75	0.0027362907592157993	CD8A, IL18, MMP9, TGFB3, GJA1, CNP, CXCL12, BTK, CKB, ACTG1, FOS, GPX1, OLFML3, DSPP, PRMT1, BARX2, APOA1, SLC1A3, APOE, CXCR4, SPRED1, MYB, NR2F2, NR2F1, EGR1, SATB1, MGP, JUNB, THY1, PRELP, HES1, SDC1, ADRB2, LCK, COL1A2, TGIF1, COL1A1, STMN1, NGFR, TFAP2C, CA2, RBP4, FGFR4, TNF, NEF3, C6, COL3A1, UGDH, FHL2, CDH1, CLDN11, CALR, CD74, TIMP1, AHSG, ZFP36L1, CD9, TPI1, SHISA2, ZC3H12A, ACSL6, NFA…
GOTERM_BP_ALL	GO:0001775~cell activation	15	0.002738828312855466	EGR1, SATB1, SBNO2, IL8, CD8A, CD40, SKAP2, CXCL12, VAV1, CD74, CD48, FYN, CXCR4, LCK, LBP
GOTERM_BP_ALL	GO:0051094~positive regulation of developmental process	14	0.003028617435970604	MSR1, TNF, GJA1, JUNB, CD74, CD83, ADRB2, SCIN, LCK, TGIF1, VNN1, IL1B, NGFR, IGFBP3
GOTERM_BP_ALL	GO:0050863~regulation of T cell activation	10	0.0030413667096308786	CD83, CORO1A, TNFSF13B, IL18, LCK, IL1B, VNN1, VSIG4, CD74, THY1
GOTERM_BP_ALL	GO:0032770~positive regulation of monooxygenase activity	4	0.003376375642456702	TNF, APOE, IL1B, SCARB1
GOTERM_BP_ALL	GO:0046649~lymphocyte activation	12	0.0035533527484708305	EGR1, CD48, SATB1, CD8A, CXCR4, FYN, LCK, CD40, SKAP2, VAV1, CXCL12, CD74
GOTERM_BP_ALL	GO:0030199~collagen fibril organization	5	0.0036367998688726392	COL3A1, COL1A2, COL1A1, SERPINH1, ANXA2
GOTERM_BP_ALL	GO:0007266~Rho protein signal transduction	5	0.0036367998688726392	APOA1, APOE, PTPLAD1, COL1A2, TAX1BP3
GOTERM_BP_ALL	GO:0006909~phagocytosis	6	0.004179552217468503	CORO1A, FCGR1A, CDC42SE1, SCARB1, CLEC7A, VAV1
GOTERM_BP_ALL	GO:0051235~maintenance of location	6	0.004179552217468503	TNF, APOE, IL1B, NFKBIA, TMSB10, SRGN
GOTERM_BP_ALL	GO:0002768~immune response-regulating cell surface receptor signaling pathway	6	0.004179552217468503	FYN, LCK, CD247, CLEC7A, CD40, THY1
GOTERM_BP_ALL	GO:0006633~fatty acid biosynthetic process	9	0.004562951056791434	TPI1, TBXAS1, ELOVL5, PTGDS, CH25H, ALOX5AP, ELOVL6, CD74, DEGS1
GOTERM_BP_ALL	GO:0019884~antigen processing and presentation of exogenous antigen	5	0.004772554887626978	FCGR1A, IFI30, BOLA-DRA, BOLA-DRB3, CD74
GOTERM_BP_ALL	GO:0030595~leukocyte chemotaxis	5	0.004772554887626978	CORO1A, CCL2, IL8, IL1B, ITGB2
GOTERM_BP_ALL	GO:0060326~cell chemotaxis	5	0.004772554887626978	CORO1A, CCL2, IL8, IL1B, ITGB2
GOTERM_BP_ALL	GO:0050708~regulation of protein secretion	6	0.005073854655035641	RBP4, TNF, APOA1, PYCARD, CD40, SRGN
GOTERM_BP_ALL	GO:0032101~regulation of response to external stimulus	10	0.005122643747768775	GPX1, SBNO2, TNFRSF1B, IL8, APOE, FCGR1A, LBP, CXCL12, ANXA2, AHSG
GOTERM_BP_ALL	GO:0050766~positive regulation of phagocytosis	4	0.005209826972156724	FCGR1A, CLEC7A, CALR, AHSG
GOTERM_BP_ALL	GO:0030198~extracellular matrix organization	9	0.005694691955045852	MIA, DSPP, ADAMTSL4, MMP9, COL3A1, COL1A2, COL1A1, SERPINH1, ANXA2
GOTERM_BP_ALL	GO:0048699~generation of neurons	17	0.006002625750236976	NEF3, NR4A2, GJA1, CNP, CALR, CXCL12, THY1, HES1, SLC1A3, FYN, CXCR4, MAP2, TGIF1, NGFR, NR2F2, ACSL6, NR2F1
GOTERM_BP_ALL	GO:0008285~negative regulation of cell proliferation	13	0.006612932759927799	RBP4, TGFB3, GJA1, IFI30, TAX1BP3, SKAP2, CD9, BNIPL, APOE, SCIN, TGIF1, IL1B, VSIG4
GOTERM_BP_ALL	GO:0050954~sensory perception of mechanical stimulus	6	0.007253925440852214	GPX1, SLC1A3, SLC12A2, FYN, COL1A1, CRYM
GOTERM_BP_ALL	GO:0019886~antigen processing and presentation of exogenous peptide antigen via MHC class II	4	0.007537154280717222	IFI30, BOLA-DRA, BOLA-DRB3, CD74
GOTERM_BP_ALL	GO:0050764~regulation of phagocytosis	4	0.007537154280717222	FCGR1A, CLEC7A, CALR, AHSG
GOTERM_BP_ALL	GO:0002495~antigen processing and presentation of peptide antigen via MHC class II	4	0.007537154280717222	IFI30, BOLA-DRA, BOLA-DRB3, CD74
GOTERM_BP_ALL	GO:0018149~peptide cross-linking	5	0.007708157678917074	F13A1, COL3A1, ANXA1, TGM3, DCN
GOTERM_BP_ALL	GO:0032501~multicellular organismal process	87	0.007953155156567797	MSR1, CD8A, IL18, MMP9, F13A1, TGFB3, GJA1, CNP, CXCL12, CKB, FOS, GPX1, OLFML3, PRMT1, DSPP, BARX2, APOA1, SLC1A3, APOE, CXCR4, SERPINA5, IL1B, SPRED1, NR2F2, MYB, NR2F1, EGR1, SATB1, MGP, SERPING1, JUNB, THY1, HES1, ADRB2, F5, LCK, COL1A2, TGIF1, COL1A1, STMN1, NGFR, CA2, XRN2, PTAFR, RBP4, FGFR4, TNF, NEF3, C6, COL3A1, UGDH, FHL2, CDH1, CLDN11, CALR, SERPINH1, CD74, TIMP1, AHSG, ZFP36L1, CD9, …
GOTERM_BP_ALL	GO:0048514~blood vessel morphogenesis	12	0.00797961712159815	ZFP36L1, GPX1, APOE, CXCR4, IL18, ZC3H12A, GJA1, NR2F2, CXCL12, JUNB, ANXA2, THY1
GOTERM_BP_ALL	GO:0032496~response to lipopolysaccharide	6	0.008557264504212958	IL1B, NFKBIA, SCARB1, LBP, STAT1, PTAFR
GOTERM_BP_ALL	GO:0002757~immune response-activating signal transduction	6	0.008557264504212958	FYN, LCK, CD247, NFKBIA, CLEC7A, THY1
GOTERM_BP_ALL	GO:0010876~lipid localization	11	0.00887175455888083	RBP4, MSR1, TNF, APOA1, APOE, ANXA1, IL1B, CFTR, SCARB1, LBP, CROT
GOTERM_BP_ALL	GO:0006915~apoptosis	18	0.009324517731872473	SGK1, BCL2L14, TNF, BCL2A1, DNASE2, TRAF3IP2, BNIPL, GPX1, TMEM173, CASP4, BAG3, TNFAIP8, KRT8, LCK, PYCARD, ZC3H12A, NGFRAP1, SRGN
GOTERM_BP_ALL	GO:0046942~carboxylic acid transport	9	0.009454547249456526	SLC1A3, ANXA1, PDZK1, SLC1A1, SLC43A2, MGC157082, SLC46A1, CROT, SLC7A7
GOTERM_BP_ALL	GO:0015849~organic acid transport	9	0.009454547249456526	SLC1A3, ANXA1, PDZK1, SLC1A1, SLC43A2, MGC157082, SLC46A1, CROT, SLC7A7
GOTERM_BP_ALL	GO:0051258~protein polymerization	6	0.010014049596266936	TUBB2C, TUBB6, TUBA4A, TUBA3E, TUBA1A, TUBA1B, TUBA1C
GOTERM_BP_ALL	GO:0006916~anti-apoptosis	9	0.010387373509684793	GPX1, HSP90B1, TNF, CCL2, TNFSF13B, APOE, BAG3, IL1B, VNN1
GOTERM_BP_ALL	GO:0032787~monocarboxylic acid metabolic process	16	0.010917720088643595	RBP4, TBXAS1, CD74, HADHA, HADHB, FOLH1, TPI1, ELOVL5, PTGDS, SDS, CH25H, ALOX5AP, IDH2, ELOVL6, CROT, DEGS1
GOTERM_BP_ALL	GO:0012501~programmed cell death	18	0.011368752264971227	SGK1, BCL2L14, TNF, BCL2A1, DNASE2, TRAF3IP2, BNIPL, GPX1, TMEM173, CASP4, BAG3, TNFAIP8, KRT8, LCK, PYCARD, ZC3H12A, NGFRAP1, SRGN
GOTERM_BP_ALL	GO:0051240~positive regulation of multicellular organismal process	12	0.011397969241217783	CD83, ADRB2, TNF, SLC1A3, IL27RA, IL18, PYCARD, IL1B, CLEC7A, LBP, CD40, AGPAT2
GOTERM_BP_ALL	GO:0051606~detection of stimulus	7	0.011611664398626216	RBP4, SLC12A2, FYN, SCARB1, NGFR, CLEC7A, LBP
GOTERM_BP_ALL	GO:0015837~amine transport	8	0.011858054096786377	SLC1A3, PDZK1, SLC1A1, SLC43A2, MGC157082, SLC46A1, CRYM, SLC7A7
GOTERM_BP_ALL	GO:0010324~membrane invagination	10	0.012429176324481062	ADRB2, CORO1A, MSR1, APOE, FCGR1A, RAB34, CDC42SE1, SCARB1, CLEC7A, VAV1
GOTERM_BP_ALL	GO:0006897~endocytosis	10	0.012429176324481062	ADRB2, CORO1A, MSR1, APOE, FCGR1A, RAB34, CDC42SE1, SCARB1, CLEC7A, VAV1
GOTERM_BP_ALL	GO:0043065~positive regulation of apoptosis	13	0.012882298700743743	TNF, PDIA3, MMP9, TGFB3, GPX1, CASP4, APOE, FCGR1A, SCIN, LCK, NGFRAP1, NGFR, IGFBP3
GOTERM_BP_ALL	GO:0043534~blood vessel endothelial cell migration	3	0.013062348714321569	GPX1, APOA1, SCARB1
GOTERM_BP_ALL	GO:0033209~tumor necrosis factor-mediated signaling pathway	3	0.013062348714321569	TNF, KRT8, PYCARD
GOTERM_BP_ALL	GO:0051180~vitamin transport	3	0.013062348714321569	RBP4, PDZK1, SLC46A1
GOTERM_BP_ALL	GO:0051223~regulation of protein transport	7	0.013064247557742905	RBP4, TNF, APOA1, PYCARD, NFKBIA, CD40, SRGN
GOTERM_BP_ALL	GO:0050727~regulation of inflammatory response	6	0.013419587103125536	GPX1, SBNO2, TNFRSF1B, FCGR1A, LBP, AHSG
GOTERM_BP_ALL	GO:0043068~positive regulation of programmed cell death	13	0.013698828045388762	TNF, PDIA3, MMP9, TGFB3, GPX1, CASP4, APOE, FCGR1A, SCIN, LCK, NGFRAP1, NGFR, IGFBP3
GOTERM_BP_ALL	GO:0006898~receptor-mediated endocytosis	4	0.013775899935071861	ADRB2, MSR1, APOE, FCGR1A
GOTERM_BP_ALL	GO:0032963~collagen metabolic process	4	0.013775899935071861	PRSS2, MMP9, COL1A1, SERPINH1
GOTERM_BP_ALL	GO:0080134~regulation of response to stress	12	0.013928202275505841	GPX1, SBNO2, TNFRSF1B, TNF, APOE, FCGR1A, IL1B, NFKBIA, CLEC7A, LBP, ANXA2, AHSG
GOTERM_BP_ALL	GO:0001818~negative regulation of cytokine production	5	0.013996776193050599	CD83, TNF, APOA1, LBP, VSIG4
GOTERM_BP_ALL	GO:0010942~positive regulation of cell death	13	0.014554267306658968	TNF, PDIA3, MMP9, TGFB3, GPX1, CASP4, APOE, FCGR1A, SCIN, LCK, NGFRAP1, NGFR, IGFBP3
GOTERM_BP_ALL	GO:0007018~microtubule-based movement	9	0.016101992952980083	KIF3B, KIF5B, NEF3, TUBB2C, TUBB6, TUBA4A, TUBA3E, TUBA1A, TUBA1B, TUBA1C
GOTERM_BP_ALL	GO:0006865~amino acid transport	7	0.016342031129865417	SLC1A3, PDZK1, SLC1A1, SLC43A2, MGC157082, SLC46A1, SLC7A7
GOTERM_BP_ALL	GO:0008610~lipid biosynthetic process	16	0.016478205312559002	TBXAS1, CYP11A1, CFTR, ACLY, CD74, TPI1, APOA1, ELOVL5, PTGDS, DGAT2, CH25H, ALOX5AP, ELOVL6, AGPAT4, AGPAT2, DEGS1
GOTERM_BP_ALL	GO:0030301~cholesterol transport	5	0.016646145175024087	MSR1, APOA1, APOE, CFTR, SCARB1
GOTERM_BP_ALL	GO:0042176~regulation of protein catabolic process	5	0.016646145175024087	TNF, APOE, SGSM3, IL1B, GJA1
GOTERM_BP_ALL	GO:0015918~sterol transport	5	0.016646145175024087	MSR1, APOA1, APOE, CFTR, SCARB1
GOTERM_BP_ALL	GO:0016053~organic acid biosynthetic process	11	0.017072411568211182	TPI1, TBXAS1, SLC1A3, ELOVL5, PTGDS, SDS, CH25H, ALOX5AP, ELOVL6, CD74, DEGS1
GOTERM_BP_ALL	GO:0046394~carboxylic acid biosynthetic process	11	0.017072411568211182	TPI1, TBXAS1, SLC1A3, ELOVL5, PTGDS, SDS, CH25H, ALOX5AP, ELOVL6, CD74, DEGS1
GOTERM_BP_ALL	GO:0031347~regulation of defense response	8	0.01744618548650291	GPX1, SBNO2, TNFRSF1B, FCGR1A, NFKBIA, CLEC7A, LBP, AHSG
GOTERM_BP_ALL	GO:0002683~negative regulation of immune system process	6	0.01752963420423426	GPX1, IL27RA, COL3A1, VSIG4, CD74, THY1
GOTERM_BP_ALL	GO:0044259~multicellular organismal macromolecule metabolic process	4	0.017720438564546286	PRSS2, MMP9, COL1A1, SERPINH1
GOTERM_BP_ALL	GO:0051353~positive regulation of oxidoreductase activity	4	0.017720438564546286	TNF, APOE, IL1B, SCARB1
GOTERM_BP_ALL	GO:0006066~alcohol metabolic process	20	0.018265528146621655	RBP4, GNPDA1, TNF, CYP11A1, NR4A2, CFTR, LOC617654, GAPDHS, TPI1, APOA1, DGAT2, APOE, SDS, PYGL, CH25H, PKM2, SCARB1, PGK1, PTAFR, ENO1
GOTERM_BP_ALL	GO:0030036~actin cytoskeleton organization	10	0.019502975092388398	ACTG1, NCK2, PFN2, CORO1A, RAC2, AIF1, SCIN, TMSB10, CALR, LCP1
GOTERM_BP_ALL	GO:0002429~immune response-activating cell surface receptor signaling pathway	5	0.019588918606848842	FYN, LCK, CD247, CLEC7A, THY1
GOTERM_BP_ALL	GO:0009896~positive regulation of catabolic process	5	0.019588918606848842	TNF, APOE, SGSM3, IL1B, GJA1
GOTERM_BP_ALL	GO:0070201~regulation of establishment of protein localization	7	0.020147080551900943	RBP4, TNF, APOA1, PYCARD, NFKBIA, CD40, SRGN
GOTERM_BP_ALL	GO:0042592~homeostatic process	27	0.02064439118554959	RBP4, PDIA3, FOXA3, CLDN11, PDIA4, LOC786034, CKB, TIMP1, SLC11A1, GPX1, CD9, APOA1, APOE, HMOX1, IL1B, LTF, SCARB1, ITPR1, PRKCB, DNASE2, CORO1A, ADRB2, TNFSF13B, PYGL, TXN, LCK, LOC525947
GOTERM_BP_ALL	GO:0051044~positive regulation of membrane protein ectodomain proteolysis	3	0.021078900201118606	TNF, APOE, IL1B
GOTERM_BP_ALL	GO:0006631~fatty acid metabolic process	12	0.02146209093560872	TPI1, TBXAS1, ELOVL5, PTGDS, CH25H, ALOX5AP, ELOVL6, HADHA, CD74, CROT, HADHB, DEGS1
GOTERM_BP_ALL	GO:0019835~cytolysis	4	0.022226711661646102	LYZ2, LOC781146, C6, LYZ
GOTERM_BP_ALL	GO:0050707~regulation of cytokine secretion	4	0.022226711661646102	TNF, APOA1, PYCARD, SRGN
GOTERM_BP_ALL	GO:0032768~regulation of monooxygenase activity	4	0.022226711661646102	TNF, APOE, IL1B, SCARB1
GOTERM_BP_ALL	GO:0042098~T cell proliferation	4	0.022226711661646102	SATB1, CXCR4, FYN, CXCL12
GOTERM_BP_ALL	GO:0002237~response to molecule of bacterial origin	6	0.022395886078270536	IL1B, NFKBIA, SCARB1, LBP, STAT1, PTAFR
GOTERM_BP_ALL	GO:0009653~anatomical structure morphogenesis	31	0.02269606263480841	RBP4, TNF, IL18, TGFB3, UGDH, GJA1, CNP, CDH1, CXCL12, ZFP36L1, ACTG1, CD9, GPX1, BARX2, SLC1A3, APOE, CXCR4, ZC3H12A, NR2F2, NFATC1, NR4A2, JUNB, THY1, ANXA2, HES1, SFRP1, COL1A2, TGIF1, COL1A1, CA2, NGFR
GOTERM_BP_ALL	GO:0018108~peptidyl-tyrosine phosphorylation	5	0.02283299574193247	TYK2, LYN, FYN, LCK, BTK
GOTERM_BP_ALL	GO:0018212~peptidyl-tyrosine modification	5	0.02283299574193247	TYK2, LYN, FYN, LCK, BTK
GOTERM_BP_ALL	GO:0043062~extracellular structure organization	9	0.02380099872072228	MIA, DSPP, ADAMTSL4, MMP9, COL3A1, COL1A2, COL1A1, SERPINH1, ANXA2
GOTERM_BP_ALL	GO:0051130~positive regulation of cellular component organization	8	0.024672917175760714	FCGR1A, TGFB3, IL1B, NUSAP1, CLEC7A, CALR, SELE, AHSG
GOTERM_BP_ALL	GO:0000122~negative regulation of transcription from RNA polymerase II promoter	10	0.025604155453011507	EGR1, HES1, SATB1, BARX2, TNF, TGIF1, CALR, NR2F2, CRYM, NR2F1
GOTERM_BP_ALL	GO:0007605~sensory perception of sound	5	0.026384823959289126	GPX1, SLC1A3, SLC12A2, COL1A1, CRYM
GOTERM_BP_ALL	GO:0002700~regulation of production of molecular mediator of immune response	5	0.026384823959289126	RBP4, TNF, APOA1, IL27RA, CD40
GOTERM_BP_ALL	GO:0046365~monosaccharide catabolic process	7	0.026915625048578792	GAPDHS, TPI1, GNPDA1, PKM2, LOC617654, PGK1, ENO1
GOTERM_BP_ALL	GO:0007399~nervous system development	23	0.027099387336883184	NEF3, NR4A2, GJA1, DPYSL3, CNP, CLDN11, CALR, CXCL12, CKB, THY1, HES1, FOS, CD9, SLC1A3, FYN, CXCR4, MAP2, TGIF1, NGFR, STMN1, NR2F2, ACSL6, NR2F1
GOTERM_BP_ALL	GO:0051224~negative regulation of protein transport	4	0.02729668760453932	TNF, APOA1, NFKBIA, SRGN
GOTERM_BP_ALL	GO:0043588~skin development	4	0.02729668760453932	COL3A1, COL1A2, COL1A1, NGFR
GOTERM_BP_ALL	GO:0030500~regulation of bone mineralization	4	0.02729668760453932	ADRB2, MGP, SRGN, AHSG
GOTERM_BP_ALL	GO:0070167~regulation of biomineral formation	4	0.02729668760453932	ADRB2, MGP, SRGN, AHSG
GOTERM_BP_ALL	GO:0015674~di-, tri-valent inorganic cation transport	11	0.0281808672715449	ATP2B1, SLC11A1, CORO1A, LCK, LOC525947, LTF, MYB, ITPR1, LOC786034, NFATC1, PRKCB
GOTERM_BP_ALL	GO:0002697~regulation of immune effector process	7	0.029469331989758398	RBP4, TNF, APOA1, IL27RA, FCGR1A, LBP, CD40
GOTERM_BP_ALL	GO:0012502~induction of programmed cell death	9	0.029495841879222332	GPX1, TNF, CASP4, APOE, FCGR1A, LCK, TGFB3, NGFRAP1, NGFR
GOTERM_BP_ALL	GO:0006917~induction of apoptosis	9	0.029495841879222332	GPX1, TNF, CASP4, APOE, FCGR1A, LCK, TGFB3, NGFRAP1, NGFR
GOTERM_BP_ALL	GO:0045892~negative regulation of transcription, DNA-dependent	12	0.0300036685121154	EGR1, HES1, SATB1, SBNO2, BARX2, TNF, DNMT1, TGIF1, CALR, NR2F2, CRYM, NR2F1
GOTERM_BP_ALL	GO:0006357~regulation of transcription from RNA polymerase II promoter	20	0.030003802290260704	EGR1, SATB1, TNF, TGFB3, NR4A2, FHL2, NFKBIA, CALR, SOD2, HES1, FOS, IFNAR2, ADRB2, BARX2, TCEA3, TGIF1, TFAP2C, NR2F2, CRYM, NR2F1
GOTERM_BP_ALL	GO:0030100~regulation of endocytosis	5	0.030249423659728984	FCGR1A, CLEC7A, CALR, SELE, AHSG
GOTERM_BP_ALL	GO:0034754~cellular hormone metabolic process	5	0.030249423659728984	HSD17B11, RBP4, APOA1, RBP1, CYP11A1
GOTERM_BP_ALL	GO:0006706~steroid catabolic process	3	0.030617958548903843	HSD17B11, APOE, SCARB1
GOTERM_BP_ALL	GO:0006910~phagocytosis, recognition	3	0.030617958548903843	FCGR1A, SCARB1, CLEC7A
GOTERM_BP_ALL	GO:0051023~regulation of immunoglobulin secretion	3	0.030617958548903843	RBP4, TNF, CD40
GOTERM_BP_ALL	GO:0007010~cytoskeleton organization	15	0.030982228613291543	NEF3, AIF1, NUSAP1, TMSB10, CALR, THY1, ACTG1, NCK2, PFN2, CORO1A, RAC2, MAP2, SCIN, TUBA1A, TUBA1B, LCP1
GOTERM_BP_ALL	GO:0006869~lipid transport	9	0.03158606410044971	RBP4, MSR1, APOA1, APOE, ANXA1, CFTR, SCARB1, LBP, CROT
GOTERM_BP_ALL	GO:0051253~negative regulation of RNA metabolic process	12	0.03163415255901816	EGR1, HES1, SATB1, SBNO2, BARX2, TNF, DNMT1, TGIF1, CALR, NR2F2, CRYM, NR2F1
GOTERM_BP_ALL	GO:0016043~cellular component organization	62	0.03234874968375535	MTSS1, MSR1, AIF1, MMP9, TUBB2C, GJA1, CNP, AURKB, CXCL12, ACTG1, GPX1, DSPP, SLC1A3, APOA1, CXCR4, APOE, TUBB6, TUBA1A, TUBA1B, TUBA1C, SATB1, HSP90AA1, KIF5B, NUSAP1, TMSB10, THY1, HES1, NCK2, ADRB2, SCIN, COL1A2, TUBA4A, COL1A1, NGFR, LCP1, MIA, NEF3, ADAMTSL4, COL3A1, CDC42SE1, CDH1, CALR, SERPINH1, CD74, SPC24, CD9, PFN2, RAC2, ALOX5AP, FCGR1A, TUBA3E, SCARB1, SRGN, NFATC1, NR4A2, VAV1, ANXA…
GOTERM_BP_ALL	GO:0009620~response to fungus	4	0.03292772078423023	LAP, CLEC7A, COTL1, S100A12
GOTERM_BP_ALL	GO:0002637~regulation of immunoglobulin production	4	0.03292772078423023	RBP4, TNF, IL27RA, CD40
GOTERM_BP_ALL	GO:0006006~glucose metabolic process	10	0.03294841558653203	GAPDHS, RBP4, TPI1, TNF, SDS, PYGL, PKM2, LOC617654, PGK1, ENO1
GOTERM_BP_ALL	GO:0030833~regulation of actin filament polymerization	5	0.03443042333583375	ACTR3, CORO1A, ARPC2, SCIN, TMSB10
GOTERM_BP_ALL	GO:0006096~glycolysis	6	0.03456205479892908	GAPDHS, TPI1, PKM2, LOC617654, PGK1, ENO1
GOTERM_BP_ALL	GO:0006629~lipid metabolic process	30	0.03511417533285306	HSD17B11, RBP4, RBP1, NAAA, PLBD1, HADHA, CD74, ASAH1, HADHB, GPX1, TPI1, APOA1, ELOVL5, APOE, CH25H, ALOX5AP, SCARB1, ELOVL6, AGPAT4, AGPAT2, TBXAS1, LIPA, CYP11A1, ACLY, CFTR, DAGLB, PTGDS, DGAT2, CROT, DEGS1
GOTERM_BP_ALL	GO:0007264~small GTPase mediated signal transduction	15	0.03528991450799505	RAB7B, PTPLAD1, RHOQ, RASGEF1A, TAX1BP3, RHOV, DOK2, APOA1, RAC2, APOE, SGSM3, RAB34, COL1A2, SDCBP, ARL4C
GOTERM_BP_ALL	GO:0016052~carbohydrate catabolic process	8	0.03629268609582127	GAPDHS, TPI1, GNPDA1, PKM2, CHI3L1, LOC617654, PGK1, ENO1
GOTERM_BP_ALL	GO:0045595~regulation of cell differentiation	15	0.03839186173258491	MSR1, TNF, NEF3, NFKBIA, CALR, JUNB, CD74, THY1, HES1, CD83, SCIN, LCK, TGIF1, VNN1, IGFBP3
GOTERM_BP_ALL	GO:0030832~regulation of actin filament length	5	0.03893010313251319	ACTR3, CORO1A, ARPC2, SCIN, TMSB10
GOTERM_BP_ALL	GO:0008064~regulation of actin polymerization or depolymerization	5	0.03893010313251319	ACTR3, CORO1A, ARPC2, SCIN, TMSB10
GOTERM_BP_ALL	GO:0055072~iron ion homeostasis	5	0.03893010313251319	SLC11A1, HMOX1, LOC525947, LTF, LOC786034
GOTERM_BP_ALL	GO:0044236~multicellular organismal metabolic process	4	0.039113138944560116	PRSS2, MMP9, COL1A1, SERPINH1
GOTERM_BP_ALL	GO:0022603~regulation of anatomical structure morphogenesis	9	0.04095533065322608	CORO1A, TNF, NEF3, FYN, FBLIM1, IL1B, CDC42SE1, NGFR, THY1
GOTERM_BP_ALL	GO:0032880~regulation of protein localization	7	0.041251182240042095	RBP4, TNF, APOA1, PYCARD, NFKBIA, CD40, SRGN
GOTERM_BP_ALL	GO:0008283~cell proliferation	11	0.041468519901616444	SATB1, RBP4, GPX1, IFNAR2, APOA1, CXCR4, FYN, SCARB1, CXCL12, CD74, ACSL6
GOTERM_BP_ALL	GO:0045940~positive regulation of steroid metabolic process	3	0.04151459171136822	TNF, APOA1, APOE
GOTERM_BP_ALL	GO:0050710~negative regulation of cytokine secretion	3	0.04151459171136822	TNF, APOA1, SRGN
GOTERM_BP_ALL	GO:0030593~neutrophil chemotaxis	3	0.04151459171136822	IL8, IL1B, ITGB2
GOTERM_BP_ALL	GO:0051043~regulation of membrane protein ectodomain proteolysis	3	0.04151459171136822	TNF, APOE, IL1B
GOTERM_BP_ALL	GO:0043542~endothelial cell migration	3	0.04151459171136822	GPX1, APOA1, SCARB1
GOTERM_BP_ALL	GO:0050670~regulation of lymphocyte proliferation	6	0.041922232987385136	CORO1A, TNFSF13B, IL18, IL1B, CD40, VSIG4
GOTERM_BP_ALL	GO:0022604~regulation of cell morphogenesis	6	0.04593028651922274	CORO1A, NEF3, FYN, FBLIM1, CDC42SE1, THY1
GOTERM_BP_ALL	GO:0032944~regulation of mononuclear cell proliferation	6	0.04593028651922274	CORO1A, TNFSF13B, IL18, IL1B, CD40, VSIG4
GOTERM_BP_ALL	GO:0070663~regulation of leukocyte proliferation	6	0.04593028651922274	CORO1A, TNFSF13B, IL18, IL1B, CD40, VSIG4
GOTERM_BP_ALL	GO:0044275~cellular carbohydrate catabolic process	7	0.04811391944163531	GAPDHS, TPI1, GNPDA1, PKM2, LOC617654, PGK1, ENO1
GOTERM_BP_ALL	GO:0030030~cell projection organization	11	0.04829406924252023	MTSS1, NCK2, CORO1A, RAC2, CXCR4, MAP2, NR4A2, GJA1, CNP, NGFR, CXCL12
GOTERM_BP_ALL	GO:0009581~detection of external stimulus	5	0.04888819080893938	RBP4, SLC12A2, FYN, NGFR, CLEC7A
GOTERM_BP_ALL	GO:0043066~negative regulation of apoptosis	13	0.04952619680073743	CCL2, TNF, NR4A2, TGFB3, CD74, GPX1, HSP90B1, CASP4, TNFSF13B, APOE, BAG3, VNN1, IL1B
GOTERM_BP_ALL	GO:0051789~response to protein stimulus	6	0.050158775899972245	EGR1, CD48, FOS, NR4A2, NFE2L2, MANF
Category - molecular function	Term	Count	PValue	Genes
GOTERM_MF_ALL	GO:0042379~chemokine receptor binding	12	1.266982425201836E-7	CCL2, CCL20, CXCL5, IL8, LOC508666, CXCL14, CCL21, CCL19, CCL4, CXCL12, LOC517354, CXCL10
GOTERM_MF_ALL	GO:0008009~chemokine activity	12	1.266982425201836E-7	CCL2, CCL20, CXCL5, IL8, LOC508666, CXCL14, CCL21, CCL19, CCL4, CXCL12, LOC517354, CXCL10
GOTERM_MF_ALL	GO:0001664~G-protein-coupled receptor binding	12	1.066211759619281E-5	CCL2, CCL20, CXCL5, IL8, LOC508666, CXCL14, CCL21, CCL19, CCL4, CXCL12, LOC517354, CXCL10
GOTERM_MF_ALL	GO:0005125~cytokine activity	16	1.2449602212190643E-5	CCL2, TNF, CXCL5, LOC508666, IL8, IL18, CCL19, IL34, CXCL12, CCL4, LOC517354, CXCL10, CCL20, CXCL14, CCL21, IL1B
GOTERM_MF_ALL	GO:0005488~binding	389	1.457518293263557E-4	AIF1, TUBB2C, BTK, ACTG1, ISG15, CH25H, MAP3K8, DDAH2, GBP5, NCF2, KIF5B, SERPING1, THY1, PLAUR, F5, SERPINF2, TGIF1, HSD17B11, AHCY, NFKBIA, ESM1, SERPINH1, LOC786034, MANF, HADHA, PFN2, RAC2, FGL2, CDC42EP3, KIF3B, IL1RN, ZNF521, TRPS1, MAP2, MARCKS, CD200, MSR1, PDIA3, GAR1, MARCKSL1, FOXA3, SPI1, PDIA4, BNIPL, SERPINA5, LOC530077, SPG21, MICAL1, SERPINA1, BHLHE41, MYB, ERRFI1, LYN, LOC508666,…
GOTERM_MF_ALL	GO:0004197~cysteine-type endopeptidase activity	9	3.6009173056364424E-4	CTSZ, CTSK, CASP4, LGMN, PYCARD, CTSC, CTSB, CTSS, CTSH
GOTERM_MF_ALL	GO:0030234~enzyme regulator activity	37	4.515970290144974E-4	MLPH, CYTH4, RASGEF1A, SERPINH1, SCGB1A1, TIMP1, LOC787201, AHSG, APOA1, PLEKHG1, SERPINE2, LOC511106, APOE, SERPINA5, ALOX5AP, SERPINA1, FGL2, ITIH2, TBC1D1, SERPINA3-1, ARHGEF10L, ABR, HSP90AA1, ANXA1, SERPING1, VAV1, ANXA3, FARP1, THY1, ANXA2, SERPINF2, SGSM3, SERPINB8, TNFAIP8, SERPINB4, AHSA2, IGFBP3, WFDC2
GOTERM_MF_ALL	GO:0005509~calcium ion binding	41	5.773187648445366E-4	SRI, S100A4, ITGAL, CRELD2, S100A8, AIF1, GALNT6, F13A1, MMP9, S100A9, CDH1, C1R, C1S, DLK1, CALR, CANX, CD97, SMOC2, SLC25A24, PRSS2, PCDHA13, S100A2, MATN2, MMP19, ANXA1, S100A10, MGP, STAT1, S100A14, ANXA3, S100A13, ITPR1, S100A12, ANXA2, PRKCB, HSP90B1, F5, SCIN, VSNL1, FKBP10, LCP1
GOTERM_MF_ALL	GO:0004175~endopeptidase activity	28	6.456630494099906E-4	PSMB10, LGMN, MMP9, ADAMTSL4, MMP7, HP, C1S, CASP4, PRSS2, PYCARD, KLK12, CFI, C2, ENO1, PLAT, CTSZ, CFB, MMP19, CTSS, PSMB9, CTSK, BACE2, CTSC, CTSB, CTSH, PRSS22, PLAU, ADAMDEC1
GOTERM_MF_ALL	GO:0004859~phospholipase inhibitor activity	4	8.009690042045366E-4	ANXA1, SCGB1A1, ANXA3, ANXA2
GOTERM_MF_ALL	GO:0030414~peptidase inhibitor activity	15	0.0010372815711388865	SERPING1, SERPINH1, AHSG, LOC787201, TIMP1, LOC511106, SERPINE2, SERPINF2, SERPINA5, SERPINB8, TNFAIP8, SERPINA1, SERPINB4, ITIH2, SERPINA3-1, WFDC2
GOTERM_MF_ALL	GO:0008233~peptidase activity	34	0.0011017913970820005	PSMB10, ADAMTSL4, MMP9, LGMN, MMP7, CTSA, HP, C1S, CASP4, SERPINE2, PRSS2, KLK12, PYCARD, LTF, CFI, C2, DPP7, ENO1, PLAT, CTSZ, CFB, MMP19, CTSS, PSMB9, FOLH1, CTSK, BACE2, CTSC, CTSB, CPD, CTSH, PRSS22, PLAU, ADAMDEC1
GOTERM_MF_ALL	GO:0004866~endopeptidase inhibitor activity	14	0.0012938572936586953	SERPING1, SERPINH1, AHSG, LOC787201, TIMP1, LOC511106, SERPINE2, SERPINF2, SERPINA5, SERPINB8, TNFAIP8, SERPINA1, SERPINB4, ITIH2, SERPINA3-1
GOTERM_MF_ALL	GO:0003924~GTPase activity	12	0.0016433415746859924	GBP5, LOC781710, TUBB2C, LOC512486, RAC2, RAB34, TUBA4A, TUBB6, TUBA3E, TUBA1A, MX1, TUBA1B, TUBA1C
GOTERM_MF_ALL	GO:0070011~peptidase activity, acting on L-amino acid peptides	32	0.002423119456690338	PSMB10, ADAMTSL4, MMP9, LGMN, MMP7, CTSA, HP, C1S, CASP4, PRSS2, KLK12, PYCARD, LTF, CFI, C2, DPP7, ENO1, PLAT, CTSZ, CFB, MMP19, CTSS, PSMB9, CTSK, BACE2, CTSC, CTSB, CPD, CTSH, PRSS22, PLAU, ADAMDEC1
GOTERM_MF_ALL	GO:0004867~serine-type endopeptidase inhibitor activity	11	0.0026390724770848054	SERPINE2, LOC511106, SERPINF2, SERPINB8, SERPINA5, SERPINA1, SERPING1, ITIH2, SERPINB4, SERPINA3-1, SERPINH1, LOC787201
GOTERM_MF_ALL	GO:0019899~enzyme binding	17	0.0034835173847395724	NCF2, MLPH, NFKBIA, ITGB2, CDH1, CD40, COTL1, PLAUR, ADRB2, CORO1A, APOA1, SGSM3, SERPINF2, SERPINA5, SERPINA1, MARCKS, SELE
GOTERM_MF_ALL	GO:0055102~lipase inhibitor activity	4	0.004059500547915418	ANXA1, SCGB1A1, ANXA3, ANXA2
GOTERM_MF_ALL	GO:0008034~lipoprotein binding	5	0.004475411360458903	MSR1, APOA1, OLR1, APOE, SCARB1
GOTERM_MF_ALL	GO:0019834~phospholipase A2 inhibitor activity	3	0.0056686898304143755	ANXA1, SCGB1A1, ANXA3
GOTERM_MF_ALL	GO:0030246~carbohydrate binding	15	0.00581276738871414	BSP5, CXCL5, OLR1, GALNT6, CHI3L1, DCN, CALR, TNFAIP6, CD44, APOE, FCN2, CLEC6A, CLEC7A, GPNMB, SELE
GOTERM_MF_ALL	GO:0016860~intramolecular oxidoreductase activity	6	0.005932281904417839	TPI1, TBXAS1, GNPDA1, PDIA3, PTGDS, PDIA4
GOTERM_MF_ALL	GO:0008289~lipid binding	19	0.0060070655377050764	RBP4, RBP1, PLUNC, ANXA1, VAV1, ITPR1, ANXA3, ANXA2, PRKCB, THY1, APOA1, APOD, PTGDS, APOE, PYGL, ALOX5AP, SCIN, LBP, PTAFR
GOTERM_MF_ALL	GO:0008236~serine-type peptidase activity	14	0.006664106852351594	PLAT, CFB, CTSA, HP, C1S, PRSS2, KLK12, LTF, CFI, C2, PRSS22, DPP7, PLAU, ENO1
GOTERM_MF_ALL	GO:0019838~growth factor binding	8	0.0067409009217661055	WISP3, NTRK2, COL3A1, COL1A1, NGFR, ESM1, IGFBP3, IGFBP4
GOTERM_MF_ALL	GO:0019955~cytokine binding	9	0.006877871732699141	IFNAR2, TNFRSF1B, IL27RA, CXCR4, CCR1, CX3CR1, CXCR6, CD74, CSF1R
GOTERM_MF_ALL	GO:0017171~serine hydrolase activity	14	0.007081754247172958	PLAT, CFB, CTSA, HP, C1S, PRSS2, KLK12, LTF, CFI, C2, PRSS22, DPP7, PLAU, ENO1
GOTERM_MF_ALL	GO:0005501~retinoid binding	4	0.008142274693750205	RBP4, APOD, RBP1, PTGDS
GOTERM_MF_ALL	GO:0019840~isoprenoid binding	4	0.008142274693750205	RBP4, APOD, RBP1, PTGDS
GOTERM_MF_ALL	GO:0008234~cysteine-type peptidase activity	9	0.01073552258006476	CTSZ, CTSK, CASP4, LGMN, PYCARD, CTSC, CTSB, CTSS, CTSH
GOTERM_MF_ALL	GO:0019904~protein domain specific binding	11	0.01190050115828448	CYBA, GPX1, SH3BGRL, MTSS1, NFE2, HSP90AA1, LCK, PYCARD, IL1B, GJA1, PDZK1
GOTERM_MF_ALL	GO:0051287~NAD or NADH binding	6	0.012352541899004336	GAPDHS, ME2, IDH2, UGDH, LOC617654, IDH3A
GOTERM_MF_ALL	GO:0004715~non-membrane spanning protein tyrosine kinase activity	5	0.012359872171386945	TYK2, LYN, FYN, HCK, BTK
GOTERM_MF_ALL	GO:0004713~protein tyrosine kinase activity	11	0.012719462740397433	TYK2, FGFR1, FGFR4, LYN, FYN, HCK, LCK, NTRK2, NEK6, BTK, CSF1R
GOTERM_MF_ALL	GO:0017124~SH3 domain binding	5	0.01706056459438256	CYBA, GPX1, SH3BGRL, MTSS1, GJA1
GOTERM_MF_ALL	GO:0008092~cytoskeletal protein binding	18	0.017134365577320457	MTSS1, FSCN1, NUSAP1, TMSB10, COTL1, FARP1, ANXA2, ACTR3, SDC1, CORO1A, PFN2, APOE, GMFG, FYN, ARPC2, SCIN, MARCKS, LCP1
GOTERM_MF_ALL	GO:0051082~unfolded protein binding	8	0.02052945077430527	HSP90B1, HSP90AA1, DNAJB11, CCT6A, CALR, SERPINH1, CANX, HSPA8
GOTERM_MF_ALL	GO:0004497~monooxygenase activity	9	0.024516505721940737	CYP3A4, FMO5, PAM, TBXAS1, CYP27A1, CYP11A1, CH25H, MICAL1, CYP4V2
GOTERM_MF_ALL	GO:0005543~phospholipid binding	9	0.02795136124363002	APOA1, APOE, SCIN, ANXA1, PTAFR, ITPR1, ANXA3, ANXA2, THY1
GOTERM_MF_ALL	GO:0001871~pattern binding	8	0.029857005244916718	TNFAIP6, BSP5, CD44, CXCL5, APOE, CLEC7A, DCN, GPNMB
GOTERM_MF_ALL	GO:0030247~polysaccharide binding	8	0.029857005244916718	TNFAIP6, BSP5, CD44, CXCL5, APOE, CLEC7A, DCN, GPNMB
GOTERM_MF_ALL	GO:0016746~transferase activity, transferring acyl groups	12	0.03326560382527283	ALAS1, DGAT2, LPGAT1, F13A1, TGM3, ACLY, ELOVL6, AGPAT4, ACAT2, AGPAT2, CROT, HADHB
GOTERM_MF_ALL	GO:0016411~acylglycerol O-acyltransferase activity	3	0.03526631031768683	DGAT2, AGPAT4, AGPAT2
GOTERM_MF_ALL	GO:0005539~glycosaminoglycan binding	7	0.03618025545943403	TNFAIP6, BSP5, CD44, CXCL5, APOE, DCN, GPNMB
GOTERM_MF_ALL	GO:0005178~integrin binding	4	0.03669779848556604	COL3A1, CALR, GPNMB, THY1
GOTERM_MF_ALL	GO:0004252~serine-type endopeptidase activity	11	0.03755566576773635	PLAT, CFB, PRSS2, KLK12, HP, C1S, C2, CFI, PRSS22, PLAU, ENO1
GOTERM_MF_ALL	GO:0042803~protein homodimerization activity	12	0.038222953984730315	SLC11A1, C1QB, ADRB2, CORO1A, HSP90AA1, CD8A, APOE, SDS, PYCARD, PON3, CRYM, CSF1R
GOTERM_MF_ALL	GO:0005529~sugar binding	8	0.04437077135308952	OLR1, GALNT6, FCN2, CHI3L1, CLEC6A, CLEC7A, CALR, SELE
GOTERM_MF_ALL	GO:0005200~structural constituent of cytoskeleton	3	0.045668580239667245	ACTG1, VIM, TUBA1A, TUBA1B
GOTERM_MF_ALL	GO:0008329~pattern recognition receptor activity	3	0.045668580239667245	SCARB1, CLEC7A, PTAFR
GOTERM_MF_ALL	GO:0008374~O-acyltransferase activity	4	0.04901898961774377	DGAT2, AGPAT4, AGPAT2, CROT
GOTERM_MF_ALL	GO:0005525~GTP binding	20	0.04972733248239408	RAB7B, GIMAP4, LOC781710, GIMAP5, GBP5, LOC768255, LOC512486, TUBB2C, RHOQ, RHOV, RAC2, RAB34, LOC530077, TUBB6, TUBA4A, TUBA3E, TUBA1A, MX1, TUBA1B, ARL4C, TUBA1C
GOTERM_MF_ALL	GO:0016787~hydrolase activity	86	0.050838065450054544	ARSB, LOC781710, GNPDA1, ARSE, LGMN, MMP9, TUBB2C, MMP7, HP, CNP, ASAH1, CMBL, ATP2B1, CASP4, SERPINE2, NT5C2, KLK12, TUBB6, VNN1, LTF, CFI, DDAH2, TUBA1A, MX1, TUBA1B, DPP7, TUBA1C, VNN2, CTSZ, GBP5, GATM, KIF5B, MMP19, LYZ, CFTR, CTSS, ATP6V1C2, CTSK, FOLH1, BACE2, EIF4A1, LCK, TUBA4A, CTSC, CTSB, CPD, CTSH, XRN2, PSMB10, AHCY, ADAMTSL4, LOC512486, PLBD1, CTSA, C1S, RAC2, PRSS2, RNASET2, PYCARD…
Category - cell component	Term	Count	PValue	Genes
GOTERM_CC_FAT	GO:0005576~extracellular region	112	3.335204455246639E-19	F13A1, MMP9, IL18, TGFB3, MMP7, LOC539596, CNP, CXCL12, CXCL10, TTR, OLFML3, DSPP, APOA1, APOD, ISG15, APOE, CFH, IL1B, DEFB10, MATN2, PLUNC, TAP, MGP, SERPING1, PRELP, C1QA, C1QB, F5, SERPINF2, COL1A2, LOC525947, COL1A1, WFDC2, RBP4, CRELD2, CCL2, ADAMTSL4, DEFB4A, ESM1, CALR, IL34, CCL4, MANF, LOC517354, TIMP1, AHSG, DEFB5, DEFB7, LOC614268, FGL2, SERPINA3-1, SRGN, PLAT, CFB, IL1RN, CHI3L1, SFR…
GOTERM_CC_FAT	GO:0044421~extracellular region part	60	6.142871217353246E-12	MSR1, PDIA3, MMP9, IL18, TGFB3, MMP7, LOC539596, CNP, HP, CXCL10, DSPP, SLC1A3, APOA1, APOE, SAA1, IL1B, SERPINA1, LBP, MATN2, MMP19, SAA3, SERPING1, PRELP, GRP, IFNAR2, COL1A2, COL1A1, FMOD, RBP4, TNF, CCL2, CXCL5, ADAMTSL4, COL3A1, DCN, CALR, IL34, CCL4, TIMP1, SMOC2, COL17A1, CCL20, CCL21, PRSS2, FCN2, FGL2, SERPINA3-1, SRGN, PLAT, IL8, IL1RN, CHI3L1, CCL19, GJB1, ANXA2, ORM1, MGC139448, IGFBP…
GOTERM_CC_FAT	GO:0005615~extracellular space	42	5.795461623067062E-10	RBP4, TNF, MSR1, CCL2, PDIA3, CXCL5, MMP9, IL18, HP, CNP, IL34, CALR, CCL4, CXCL10, APOA1, CCL20, CCL21, SAA1, APOE, PRSS2, FCN2, IL1B, SERPINA1, FGL2, LBP, SERPINA3-1, SRGN, PLAT, IL8, IL1RN, CHI3L1, SAA3, CCL19, SERPING1, GJB1, GRP, ORM1, IFNAR2, COL1A2, IGFBP3, SELE, IGFBP4
GOTERM_CC_FAT	GO:0042611~MHC protein complex	18	1.4257671497369614E-8	BLA-DQB, DSB, FCGRT, LOC507917, LOC100125916, MGC126945, LOC616942, CD1E, BOLA-DQA2, BOLA-NC1, BOLA-DQA1, LOC505676, LOC790858, BOLA-DQB, BOLA-DRA, JSP.1, BOLA-N, BOLA-DRB3, LOC790811
GOTERM_CC_FAT	GO:0005886~plasma membrane	97	9.189366264262673E-6	AIF1, DSB, CD48, BOLA-NC1, VNN1, BOLA-DRB3, GNG5, BASP1, CD40, LOC616942, THY1, PLAUR, BOLA-DQA2, BOLA-DQA1, LOC505676, LOC790858, SGSM3, CX3CR1, SDCBP, VSIG4, CD200R1L, ITGAL, BLA-DQB, CDC42SE1, FCGRT, ITGB2, CALR, CD74, SLC11A1, CD69, SCARB1, PCDHA13, BOLA-N, GABRP, CSF1R, FSCN1, LOC100125916, S100A12, CORO1A, NTRK2, MARCKS, CLEC7A, SLC46A1, CD8A, FERMT3, GJA1, SKAP2, RHOV, CD97, TMEM173, SLC1A…
GOTERM_CC_FAT	GO:0005764~lysosome	17	1.9193630833686304E-5	RAB7B, CTSZ, NAAA, LGMN, RNASE6, GJA1, IFI30, CTSA, CTSS, CD74, ASAH1, DNASE2, CTSK, CTSC, CTSB, CTSH, SRGN
GOTERM_CC_FAT	GO:0000323~lytic vacuole	17	1.9193630833686304E-5	RAB7B, CTSZ, NAAA, LGMN, RNASE6, GJA1, IFI30, CTSA, CTSS, CD74, ASAH1, DNASE2, CTSK, CTSC, CTSB, CTSH, SRGN
GOTERM_CC_FAT	GO:0044459~plasma membrane part	64	3.9949017238251055E-5	CD8A, AIF1, FERMT3, DSB, GJA1, RHOV, CD48, BOLA-NC1, BOLA-DRA, BOLA-DRB3, GNG5, FBLIM1, CD40, LOC616942, THY1, BOLA-DQA2, BOLA-DQA1, LOC505676, CD83, SDC1, ADRB2, FOLH1, LOC790858, SGSM3, SDCBP, BOLA-DQB, JSP.1, THEM4, LOC790811, LCP1, ITGAL, TNF, C6, BLA-DQB, CD247, FHL2, CLDN10, ITGB2, FCGRT, CDH1, CLDN11, LOC507917, CALR, CD74, COL17A1, CD69, FCGR1A, SCARB1, GPNMB, BOLA-N, GABRP, CSF1R, SLC12A…
GOTERM_CC_FAT	GO:0005773~vacuole	18	5.4371600381566916E-5	RAB7B, CTSZ, NAAA, LGMN, RNASE6, GJA1, IFI30, CTSA, CTSS, CD74, ASAH1, DNASE2, SLC11A1, CTSK, CTSC, CTSB, CTSH, SRGN
GOTERM_CC_FAT	GO:0042612~MHC class I protein complex	11	1.0377400644873158E-4	BOLA-NC1, LOC505676, FCGRT, JSP.1, LOC507917, LOC100125916, BOLA-N, LOC790811, LOC616942, MGC126945, CD1E
GOTERM_CC_FAT	GO:0042613~MHC class II protein complex	7	1.7170669343397602E-4	BOLA-DQA2, BOLA-DQA1, LOC790858, BLA-DQB, DSB, BOLA-DQB, BOLA-DRA, BOLA-DRB3
GOTERM_CC_FAT	GO:0009986~cell surface	18	3.093474529521367E-4	TNF, CD8A, CD40, CALR, CD74, THY1, PLAUR, CD48, CD83, SDC1, SLC1A3, CD69, FCGR1A, BOLA-DRA, FGL2, CLEC7A, HSPA8, SLC46A2
GOTERM_CC_FAT	GO:0001891~phagocytic cup	4	5.89805457299589E-4	CORO1A, TNF, AIF1, LCP1
GOTERM_CC_FAT	GO:0009897~external side of plasma membrane	12	0.0014463507952677157	CD48, CD83, TNF, CD8A, CD69, FCGR1A, BOLA-DRA, CLEC7A, CD40, CALR, CD74, THY1
GOTERM_CC_FAT	GO:0005788~endoplasmic reticulum lumen	8	0.0018532707939231154	HSP90B1, DNAJB11, PDIA3, HSPA5, PDIA4, CALR, FKBP10, SERPINH1
GOTERM_CC_FAT	GO:0042470~melanosome	10	0.002700190304156974	HSP90B1, AHCY, HSP90AA1, PDIA3, CNP, CTSB, HSPA5, PDIA4, HSPA8, ANXA2
GOTERM_CC_FAT	GO:0048770~pigment granule	10	0.002700190304156974	HSP90B1, AHCY, HSP90AA1, PDIA3, CNP, CTSB, HSPA5, PDIA4, HSPA8, ANXA2
GOTERM_CC_FAT	GO:0005578~proteinaceous extracellular matrix	19	0.002724395298176631	MATN2, FMOD, ADAMTSL4, MMP9, MMP19, COL3A1, LOC539596, MMP7, DCN, ANXA2, TIMP1, PRELP, SMOC2, COL17A1, DSPP, SLC1A3, MGC139448, COL1A2, COL1A1
GOTERM_CC_FAT	GO:0031012~extracellular matrix	20	0.0030934329755111572	MATN2, FMOD, ADAMTSL4, MMP9, MMP19, COL3A1, TGFB3, LOC539596, MMP7, DCN, ANXA2, TIMP1, PRELP, SMOC2, COL17A1, DSPP, SLC1A3, MGC139448, COL1A2, COL1A1
GOTERM_CC_FAT	GO:0031988~membrane-bounded vesicle	22	0.008305884404279672	PLAT, HSP90AA1, AHCY, NCF2, PDIA3, CLU, CNP, PDIA4, ITPR1, ANXA2, SLC11A1, NCK2, HSP90B1, CORO1A, APOA1, SPG21, IL1B, HSPA5, CTSB, GPNMB, SERPINA3-1, HSPA8
GOTERM_CC_FAT	GO:0045121~membrane raft	8	0.010611004182904095	CD48, TNFRSF1B, TNF, LCK, SCARB1, SELE, THY1, BTK
GOTERM_CC_FAT	GO:0016023~cytoplasmic membrane-bounded vesicle	21	0.012949409704166956	PLAT, HSP90AA1, AHCY, NCF2, PDIA3, CLU, CNP, PDIA4, ITPR1, ANXA2, SLC11A1, HSP90B1, CORO1A, APOA1, SPG21, IL1B, HSPA5, CTSB, GPNMB, SERPINA3-1, HSPA8
GOTERM_CC_FAT	GO:0032994~protein-lipid complex	5	0.01997747556880077	MSR1, APOA1, APOE, SAA1, SAA3
GOTERM_CC_FAT	GO:0034358~plasma lipoprotein particle	5	0.01997747556880077	MSR1, APOA1, APOE, SAA1, SAA3
GOTERM_CC_FAT	GO:0031982~vesicle	24	0.020421265934404857	PLAT, PAM, HSP90AA1, AHCY, NCF2, PDIA3, CLU, CNP, PDIA4, ITPR1, ANXA2, BTK, SLC11A1, NCK2, CORO1A, HSP90B1, APOA1, SPG21, IL1B, HSPA5, CTSB, GPNMB, SERPINA3-1, HSPA8
GOTERM_CC_FAT	GO:0031410~cytoplasmic vesicle	23	0.0266904193726427	PLAT, PAM, HSP90AA1, AHCY, NCF2, PDIA3, CLU, CNP, PDIA4, ITPR1, ANXA2, BTK, SLC11A1, HSP90B1, CORO1A, APOA1, SPG21, IL1B, HSPA5, CTSB, GPNMB, SERPINA3-1, HSPA8
GOTERM_CC_FAT	GO:0042995~cell projection	20	0.030355412641173637	KIF5B, NEF3, AIF1, FSCN1, ANXA1, BASP1, THY1, GAPDHS, ACTR3, CORO1A, SLC1A3, ARPC2, CXCR4, PKM2, RAB34, MAP2, TUBB6, TUBA3E, THEM4, LCP1
GOTERM_CC_FAT	GO:0005856~cytoskeleton	42	0.03474286289992687	S100A8, AIF1, NEF3, FERMT3, S100A9, VIM, TUBB2C, FHL2, CDC42SE1, AURKB, TPM4, ACTR3, ACTG1, PFN2, ARPC2, FRMD8, KRT8, TUBB6, TUBA3E, WIPF1, TUBA1A, CDC42EP3, TUBA1B, TUBA1C, NFE2, KIF5B, ANXA1, FBLIM1, NUSAP1, MYO1F, TMSB10, COTL1, ITPR1, FARP1, TYK2, CORO1A, LCK, MAP2, TUBA4A, MARCKS, STMN1, SELE, LCP1
GOTERM_CC_FAT	GO:0005884~actin filament	4	0.035922179859920314	CORO1A, AIF1, LCP1, TPM4
GOTERM_CC_FAT	GO:0005583~fibrillar collagen	3	0.0373431477231144	COL3A1, COL1A2, COL1A1
GOTERM_CC_FAT	GO:0034364~high-density lipoprotein particle	4	0.05107296071485726	APOA1, APOE, SAA1, SAA3
GOTERM_CC_FAT	GO:0044420~extracellular matrix part	7	0.07291907826309488	COL17A1, SLC1A3, COL3A1, COL1A2, COL1A1, ANXA2, TIMP1
GOTERM_CC_FAT	GO:0005874~microtubule	10	0.08753068476357936	KIF5B, TUBB2C, MAP2, TUBB6, NUSAP1, TUBA4A, TUBA3E, STMN1, TUBA1A, TUBA1B, TUBA1C
GOTERM_CC_FAT	GO:0030141~secretory granule	6	0.09852512853757472	PLAT, NCF2, CLU, IL1B, SERPINA3-1, ITPR1
