# Supplementary material for: Transcriptome profiling of Staphylococci-infected cow mammary gland parenchyma
Source: BMC Vet Res. 2017 Jun 6;13:161. doi: 10.1186/s12917-017-1088-2 (PMC5477815; doi:10.1186/s12917-017-1088-2)
Supplement: Supplementary file 5 — Genes with down-regulated expression found in samples derived from cow mammary gland parenchyma infected with coagulase-positive Staphylococci in 3rd or 4th lactations (CoPS-3/4). (XLS 42 kb) [file 12917_2017_1088_MOESM5_ESM.xls]

## Sheet: S 5
Additional file 5
Genes with down-regulated expressions found in samples derived from cow mammary gland parenchyma infected with coagulase-positive Staphylococci in 3rd and 4th lactations (CoPS-3/4)
Category - biological processes	Term	Count	PValue	Genes
GOTERM_BP_ALL	GO:0008610~lipid biosynthetic process	16	3.392653383848541E-5	TM7SF2, LPL, EDN2, RUSC1, SCD, ANG2, PRKAB1, PMVK, AGPAT6, ACSM1, DHCR7, FASN, FABP3, GPAM, HSD17B7, AGPAT1
GOTERM_BP_ALL	GO:0006629~lipid metabolic process	25	2.75496217635629E-4	TM7SF2, RUSC1, EDN2, PMVK, AGPAT6, DHCR7, SULT1A1, APOA5, INSIG1, PIK3C3, FASN, HSD17B7, AGPAT1, LPL, SCD, ANG2, PRKAB1, CIDEA, PNPLA2, GDPD5, PNPLA1, ACSM1, LRAT, FABP3, GPAM
GOTERM_BP_ALL	GO:0055114~oxidation reduction	28	3.779840990771146E-4	TM7SF2, SEPX1, ME3, ALDH1L1, CYP2J2, HIBADH, IVD, DHCR7, FMO2, NDUFS8, FASN, LOXL4, BDH1, NDUFA4, GPD1, LPO, CYP1A1, SCD, PPARGC1A, DDO, ALDH16A1, CYP4B1, RDH11, PYCR1, COX3, TXNRD2, GLYR1, UQCRB
GOTERM_BP_ALL	GO:0006639~acylglycerol metabolic process	6	4.018442361874943E-4	LPL, AGPAT6, ANG2, APOA5, PNPLA2, GPAM
GOTERM_BP_ALL	GO:0006638~neutral lipid metabolic process	6	5.851430012689016E-4	LPL, AGPAT6, ANG2, APOA5, PNPLA2, GPAM
GOTERM_BP_ALL	GO:0006662~glycerol ether metabolic process	6	5.851430012689016E-4	LPL, AGPAT6, ANG2, APOA5, PNPLA2, GPAM
GOTERM_BP_ALL	GO:0046486~glycerolipid metabolic process	9	5.952115636609742E-4	LPL, AGPAT6, ANG2, PIK3C3, APOA5, FABP3, PNPLA2, GPAM, AGPAT1
GOTERM_BP_ALL	GO:0018904~organic ether metabolic process	6	6.973570909631038E-4	LPL, AGPAT6, ANG2, APOA5, PNPLA2, GPAM
GOTERM_BP_ALL	GO:0006082~organic acid metabolic process	20	8.102561880555288E-4	GPD1, LPL, ME3, ALDH1L1, VARS2, SCD, EDN2, PRKAB1, FBP2, PSPH, DDO, FAH, PYCR1, AGPAT6, ACSM1, FASN, PSAT1, GPAM, PRPS2, AGPAT1
GOTERM_BP_ALL	GO:0016053~organic acid biosynthetic process	10	8.687916301060746E-4	LPL, PYCR1, ACSM1, EDN2, SCD, PRKAB1, FASN, PSAT1, PSPH, AGPAT1
GOTERM_BP_ALL	GO:0046394~carboxylic acid biosynthetic process	10	8.687916301060746E-4	LPL, PYCR1, ACSM1, EDN2, SCD, PRKAB1, FASN, PSAT1, PSPH, AGPAT1
GOTERM_BP_ALL	GO:0006695~cholesterol biosynthetic process	5	0.0010364163344370484	TM7SF2, DHCR7, RUSC1, PMVK, HSD17B7
GOTERM_BP_ALL	GO:0016126~sterol biosynthetic process	5	0.0015750567145117102	TM7SF2, DHCR7, RUSC1, PMVK, HSD17B7
GOTERM_BP_ALL	GO:0043436~oxoacid metabolic process	19	0.0019498703092359943	GPD1, LPL, ME3, ALDH1L1, VARS2, EDN2, SCD, PRKAB1, FBP2, PSPH, DDO, FAH, PYCR1, AGPAT6, ACSM1, FASN, PSAT1, GPAM, AGPAT1
GOTERM_BP_ALL	GO:0019752~carboxylic acid metabolic process	19	0.0019498703092359943	GPD1, LPL, ME3, ALDH1L1, VARS2, EDN2, SCD, PRKAB1, FBP2, PSPH, DDO, FAH, PYCR1, AGPAT6, ACSM1, FASN, PSAT1, GPAM, AGPAT1
GOTERM_BP_ALL	GO:0006641~triglyceride metabolic process	5	0.002282639577195709	LPL, AGPAT6, APOA5, PNPLA2, GPAM
GOTERM_BP_ALL	GO:0042180~cellular ketone metabolic process	19	0.0028262906141887723	GPD1, LPL, ME3, ALDH1L1, VARS2, EDN2, SCD, PRKAB1, FBP2, PSPH, DDO, FAH, PYCR1, AGPAT6, ACSM1, FASN, PSAT1, GPAM, AGPAT1
GOTERM_BP_ALL	GO:0032787~monocarboxylic acid metabolic process	12	0.0032431048998342285	GPD1, LPL, ACSM1, AGPAT6, ME3, ALDH1L1, EDN2, SCD, PRKAB1, FASN, FBP2, GPAM
GOTERM_BP_ALL	GO:0008203~cholesterol metabolic process	6	0.004972534967347916	TM7SF2, DHCR7, RUSC1, INSIG1, PMVK, HSD17B7
GOTERM_BP_ALL	GO:0032501~multicellular organismal process	52	0.00653447487865173	TAS2R1, SLC22A16, NBN, MSR1, ELF5, EDN2, FST, PRKG1, ACTG2, AGPAT6, RAB26, PAK1, KCNMA1, ANG2, STXBP1, ACTN2, HES6, CSDA, DDO, PTHLH, LRAT, GADD45G, PTGDR, UNC13B, PRPS2, CRYBA4, FGFR2, ZFAND5, STATH, COL3A1, MST1, SPESP1, ZBTB16, TPM1, VDR, ERCC5, DHCR7, SNAP25, BGLAP, NTN4, CIDEA, ITPR1, ITGA5, KCNJ8, CLEC3B, HEYL, FABP4, NEUROD1, BMPR1B, KRT71, IGFBP5, CSN2
GOTERM_BP_ALL	GO:0016125~sterol metabolic process	6	0.007284637303135496	TM7SF2, DHCR7, RUSC1, INSIG1, PMVK, HSD17B7
GOTERM_BP_ALL	GO:0044255~cellular lipid metabolic process	16	0.0076780601423160465	LPL, SCD, EDN2, RUSC1, ANG2, PRKAB1, PNPLA2, AGPAT6, ACSM1, LRAT, APOA5, PIK3C3, FASN, FABP3, GPAM, AGPAT1
GOTERM_BP_ALL	GO:0032502~developmental process	43	0.00933389595818826	FGFR2, ZFAND5, SLC22A16, NBN, ELF5, STATH, COL3A1, FST, SPESP1, ZBTB16, PRKG1, TPM1, VDR, ACTG2, ERCC5, AGPAT6, SLC2A4, DHCR7, RAB26, PAK1, BGLAP, ANG2, STXBP1, NTN4, HES6, CSDA, ITPR1, SUV39H2, PTHLH, LRAT, DMRTC2, CLEC3B, KCNJ8, GADD45G, HEYL, PTGDR, FABP4, NEUROD1, BMPR1B, CRYBA4, KRT71, PRPS2, IGFBP5
GOTERM_BP_ALL	GO:0046460~neutral lipid biosynthetic process	3	0.009485889463258873	AGPAT6, ANG2, GPAM
GOTERM_BP_ALL	GO:0046463~acylglycerol biosynthetic process	3	0.009485889463258873	AGPAT6, ANG2, GPAM
GOTERM_BP_ALL	GO:0045017~glycerolipid biosynthetic process	5	0.010208001785608845	AGPAT6, ANG2, FABP3, GPAM, AGPAT1
GOTERM_BP_ALL	GO:0003006~reproductive developmental process	8	0.01257490979039484	VDR, DMRTC2, ANG2, PTGDR, FST, ZBTB16, BMPR1B, CSDA
GOTERM_BP_ALL	GO:0007275~multicellular organismal development	39	0.012734681711824025	FGFR2, ZFAND5, SLC22A16, NBN, ELF5, COL3A1, FST, STATH, SPESP1, ZBTB16, PRKG1, TPM1, VDR, ACTG2, ERCC5, AGPAT6, DHCR7, RAB26, PAK1, BGLAP, ANG2, STXBP1, NTN4, HES6, CSDA, ITPR1, PTHLH, LRAT, CLEC3B, KCNJ8, GADD45G, PTGDR, HEYL, NEUROD1, BMPR1B, CRYBA4, KRT71, PRPS2, IGFBP5
GOTERM_BP_ALL	GO:0046504~glycerol ether biosynthetic process	3	0.013053064146215852	AGPAT6, ANG2, GPAM
GOTERM_BP_ALL	GO:0006633~fatty acid biosynthetic process	6	0.013972087634406213	LPL, ACSM1, EDN2, SCD, PRKAB1, FASN
GOTERM_BP_ALL	GO:0022414~reproductive process	13	0.016283408782099003	SLC22A16, FST, ANG2, ZBTB16, CSDA, DDO, PTHLH, VDR, AGPAT6, DMRTC2, SPADH1, PTGDR, BMPR1B
GOTERM_BP_ALL	GO:0007044~cell-substrate junction assembly	3	0.017107004415298326	SORBS1, ITGA5, ACTN2
GOTERM_BP_ALL	GO:0000003~reproduction	13	0.017881469234252826	SLC22A16, FST, ANG2, ZBTB16, CSDA, DDO, PTHLH, VDR, AGPAT6, DMRTC2, SPADH1, PTGDR, BMPR1B
GOTERM_BP_ALL	GO:0006694~steroid biosynthetic process	5	0.01979504150997341	TM7SF2, DHCR7, RUSC1, PMVK, HSD17B7
GOTERM_BP_ALL	GO:0008202~steroid metabolic process	7	0.02220695411903153	TM7SF2, DHCR7, RUSC1, SULT1A1, INSIG1, PMVK, HSD17B7
GOTERM_BP_ALL	GO:0044271~nitrogen compound biosynthetic process	13	0.025380184356179152	CTPS, LOC532108, ATP11A, PSPH, ATP13A4, PYCR1, LOC516849, ATP2C2, PSAT1, DDAH1, NT5E, PRPS2, NAPRT1
GOTERM_BP_ALL	GO:0010876~lipid localization	7	0.025884264332117317	LOC516849, MSR1, PLIN2, APOA5, ATP11A, LOC510193, CIDEA
GOTERM_BP_ALL	GO:0008152~metabolic process	130	0.027401981231615993	ALDH1L1, CTPS, EDN2, RUSC1, GCAT, PRKG1, ACSS2, HIBADH, FAH, LOC516849, SULT1A1, PIK3C3, INSIG1, APOA5, DDAH1, HMGCL, PABPN1, CYP1A1, PNCK, ACSM2A, RPUSD1, PRKAB1, PNPLA2, HES6, FBP2, PNPLA1, PPARGC1A, ALDH16A1, PTHLH, PYCR1, ATP2C2, LRAT, PGM5, FBXO15, PRPS2, LALBA, FGFR2, ME3, CA5B, MST1, ASB11, CTSL1, VDR, GALM, IVD, RNF11, LPL, GPD1, LPO, TAOK2, SCD, ATP11A, CIDEA, TREX1, TINAG, SUV39H2, ATP1…
GOTERM_BP_ALL	GO:0006631~fatty acid metabolic process	8	0.029394438286606	LPL, ACSM1, AGPAT6, EDN2, SCD, PRKAB1, FASN, GPAM
GOTERM_BP_ALL	GO:0034329~cell junction assembly	3	0.03191874483398627	SORBS1, ITGA5, ACTN2
GOTERM_BP_ALL	GO:0010883~regulation of lipid storage	3	0.03191874483398627	LPL, MSR1, PNPLA2
GOTERM_BP_ALL	GO:0007242~intracellular signaling cascade	21	0.0359326280004864	NBN, RASEF, SPSB3, EDN2, STMN4, RRAD, ASB11, RASGEF1C, ASB16, RASL11B, RASAL1, VDR, NUPR1, MAPK13, PECAM1, GADD45G, PIK3C3, RAB26, ARL4D, CDC42EP4, RASD1
GOTERM_BP_ALL	GO:0001501~skeletal system development	8	0.037345767578737754	FGFR2, PTHLH, VDR, ZFAND5, CLEC3B, ZBTB16, BMPR1B, IGFBP5
GOTERM_BP_ALL	GO:0017148~negative regulation of translation	3	0.03765441871336139	EIF4EBP1, ANG2, IGFBP5
GOTERM_BP_ALL	GO:0032504~multicellular organism reproduction	9	0.038464748822096315	PTHLH, SLC22A16, AGPAT6, ANG2, FST, ZBTB16, BMPR1B, CSDA, DDO
GOTERM_BP_ALL	GO:0048609~reproductive process in a multicellular organism	9	0.038464748822096315	PTHLH, SLC22A16, AGPAT6, ANG2, FST, ZBTB16, BMPR1B, CSDA, DDO
GOTERM_BP_ALL	GO:0048731~system development	30	0.0443502415066297	FGFR2, ZFAND5, NBN, ELF5, COL3A1, FST, STATH, ZBTB16, PRKG1, VDR, ACTG2, AGPAT6, DHCR7, RAB26, PAK1, BGLAP, ANG2, NTN4, STXBP1, HES6, CSDA, PTHLH, CLEC3B, KCNJ8, NEUROD1, BMPR1B, KRT71, PRPS2, CRYBA4, IGFBP5
GOTERM_BP_ALL	GO:0006519~cellular amino acid and derivative metabolic process	11	0.045819812143281	PYCR1, AGPAT6, VARS2, CKM, LOC532108, SULT1A1, FABP3, PSAT1, PSPH, DDO, FAH
GOTERM_BP_ALL	GO:0044106~cellular amine metabolic process	10	0.050187229095092344	PYCR1, AGPAT6, VARS2, LOC532108, SULT1A1, FABP3, PSAT1, PSPH, DDO, FAH
Category - molecular function	Term	Count	PValue	Genes
GOTERM_MF_ALL	GO:0005215~transporter activity	44	2.142258117418767E-6	SLC16A13, KCNJ15, SLC38A3, ALDH1L1, AP1G2, SLC6A4, LOC787307, SLC26A10, SLC7A5, AQP3, SLC16A1, LOC516849, TOMM7, KCNQ3, SLC2A4, FASN, LOC523795, SLC22A6, SLC31A2, KCNMA1, GABRE, SLC25A4, ATP11A, BDA20, CSN1S1, CSN1S2, ITPR1, ATP13A4, LCN2, ATP2C2, COX3, KCNJ8, SLC6A5, FABP3, HBQ1, KCNF1, FABP4, PAEP, CTNS, SYT17, SLC17A9, COG2, CSN2, UQCRB
GOTERM_MF_ALL	GO:0000287~magnesium ion binding	14	5.102631735360184E-4	KCNMA1, ALPI, ATP11A, TREX1, FBP2, PSPH, FAH, LOC516849, ACSM1, PGM5, HPSE, PPM1K, TNK2, PRPS2
GOTERM_MF_ALL	GO:0022892~substrate-specific transporter activity	31	9.595695301756794E-4	KCNJ15, SLC38A3, ALDH1L1, AP1G2, SLC6A4, LOC787307, SLC26A10, SLC7A5, AQP3, LOC516849, SLC16A1, KCNQ3, TOMM7, SLC2A4, FASN, SLC22A6, SLC31A2, KCNMA1, GABRE, ATP11A, ITPR1, ATP13A4, ATP2C2, COX3, KCNJ8, SLC6A5, HBQ1, KCNF1, CTNS, UQCRB, COG2
GOTERM_MF_ALL	GO:0016491~oxidoreductase activity	28	0.0011993362544227212	TM7SF2, SEPX1, ME3, ALDH1L1, CYP2J2, DHRSX, HIBADH, IVD, DHCR7, FMO2, NDUFS8, FASN, LOXL4, BDH1, HSD17B7, GPD1, LPO, CYP1A1, SCD, DDO, ALDH16A1, CYP4B1, RDH11, PYCR1, COX3, TXNRD2, GLYR1, UQCRB
GOTERM_MF_ALL	GO:0022804~active transmembrane transporter activity	15	0.002561233315460497	SLC16A13, SLC38A3, SLC6A4, ATP11A, SLC26A10, SLC7A5, ATP13A4, LOC516849, SLC16A1, ATP2C2, TOMM7, SLC6A5, LOC523795, SLC22A6, CTNS
GOTERM_MF_ALL	GO:0022857~transmembrane transporter activity	28	0.0034737903178170882	SLC16A13, KCNJ15, SLC38A3, SLC6A4, LOC787307, SLC26A10, SLC7A5, AQP3, LOC516849, SLC16A1, KCNQ3, TOMM7, SLC2A4, LOC523795, SLC22A6, SLC31A2, KCNMA1, GABRE, ATP11A, ITPR1, ATP13A4, ATP2C2, COX3, KCNJ8, SLC6A5, KCNF1, CTNS, UQCRB
GOTERM_MF_ALL	GO:0022891~substrate-specific transmembrane transporter activity	26	0.0047791819985659924	KCNJ15, SLC38A3, SLC6A4, LOC787307, SLC26A10, SLC7A5, AQP3, LOC516849, SLC16A1, KCNQ3, TOMM7, SLC2A4, SLC22A6, SLC31A2, KCNMA1, GABRE, ATP11A, ITPR1, ATP13A4, ATP2C2, COX3, KCNJ8, SLC6A5, KCNF1, CTNS, UQCRB
GOTERM_MF_ALL	GO:0003824~catalytic activity	118	0.009253552793933965	ALDH1L1, CTPS, RUSC1, GCAT, RRAD, PRKG1, ACSS2, HIBADH, FAH, GLT8D2, LOC516849, SULT1A1, PIK3C3, LOC523795, DDAH1, HMGCL, CYP1A1, PNCK, ACSM2A, RPUSD1, PNPLA2, FBP2, PNPLA1, ALDH16A1, PYCR1, ATP2C2, LRAT, PGM5, PRPS2, LALBA, FGFR2, LPPR2, ME3, CA5B, MST1, CTSL1, GALM, IVD, LPL, GPD1, LPO, TAOK2, SCD, TREX1, ATP11A, TINAG, SUV39H2, ATP13A4, CYP4B1, ABCG2, GGT5, COX3, WIF1, TNK2, GLYR1, TM7SF2, SEP…
GOTERM_MF_ALL	GO:0016616~oxidoreductase activity, acting on the CH-OH group of donors, NAD or NADP as acceptor	7	0.009709258522223967	GPD1, ME3, FASN, BDH1, GLYR1, HIBADH, HSD17B7
GOTERM_MF_ALL	GO:0008374~O-acyltransferase activity	4	0.011563044282419778	AGPAT6, LRAT, GPAM, AGPAT1
GOTERM_MF_ALL	GO:0016614~oxidoreductase activity, acting on CH-OH group of donors	7	0.01672122719826754	GPD1, ME3, FASN, BDH1, GLYR1, HIBADH, HSD17B7
GOTERM_MF_ALL	GO:0008415~acyltransferase activity	8	0.018088146844257712	DBT, NCOA1, AGPAT6, LRAT, GCAT, FASN, GPAM, AGPAT1
GOTERM_MF_ALL	GO:0016746~transferase activity, transferring acyl groups	9	0.019860615056462937	DBT, GGT5, NCOA1, AGPAT6, LRAT, GCAT, FASN, GPAM, AGPAT1
GOTERM_MF_ALL	GO:0030955~potassium ion binding	5	0.0307374401130968	KCNMA1, KCNJ15, KCNQ3, KCNJ8, KCNF1
GOTERM_MF_ALL	GO:0016747~transferase activity, transferring acyl groups other than amino-acyl groups	8	0.03162456549393203	DBT, NCOA1, AGPAT6, LRAT, GCAT, FASN, GPAM, AGPAT1
GOTERM_MF_ALL	GO:0030246~carbohydrate binding	9	0.03467975588063636	LPHN3, LPL, GALM, CLEC3B, LGALS4, ANG2, LGALS12, TINAG, CLEC14A
GOTERM_MF_ALL	GO:0016628~oxidoreductase activity, acting on the CH-CH group of donors, NAD or NADP as acceptor	3	0.03574699894554109	TM7SF2, DHCR7, FASN
GOTERM_MF_ALL	GO:0008289~lipid binding	11	0.04365763948182882	LPL, SGK3, APOA5, FABP3, FABP4, LOC510193, PAEP, CALB1, SCGB2A2, ITPR1, PLTP
GOTERM_MF_ALL	GO:0015179~L-amino acid transmembrane transporter activity	3	0.04768281008056325	SLC38A3, CTNS, SLC7A5
GOTERM_MF_ALL	GO:0004366~glycerol-3-phosphate O-acyltransferase activity	2	0.05006272561600402	AGPAT6, GPAM
Category cell component	Term	Count	PValue	Genes
GOTERM_CC_ALL	GO:0005576~extracellular region	45	8.096969300962014E-5	LALBA, MSR1, EDN2, STATH, NELL2, COL3A1, FST, MST1, C1QTNF9, WISP2, GPC2, HPSE, APOA5, LOXL4, MUC15, FAM55C, APLN, FGFBP1, THBS4, CRISP3, LPL, BGLAP, LPO, ANG2, NTN4, BDA20, TINAG, CSN1S1, CSN1S2, NTN3, PTHLH, CATHL5, CD163L1, CLEC3B, HPX, SCGB1D2, SPADH1, CMTM8, LOC510193, PAEP, PRSS23, SCGB2A2, IGFBP5, ENHO, CSN2
GOTERM_CC_ALL	GO:0043292~contractile fiber	7	0.002566847296096039	ACTG2, PGM5, KCNJ8, MYBPC1, PECAM1, ACTN2, TPM1
GOTERM_CC_ALL	GO:0030016~myofibril	6	0.008939087986416258	ACTG2, PGM5, KCNJ8, MYBPC1, ACTN2, TPM1
GOTERM_CC_ALL	GO:0030426~growth cone	4	0.016447181137276588	ANG2, PAK1, TNK2, SNAP25
GOTERM_CC_ALL	GO:0030427~site of polarized growth	4	0.016447181137276588	ANG2, PAK1, TNK2, SNAP25
GOTERM_CC_ALL	GO:0016323~basolateral plasma membrane	6	0.036316060146360275	PGM5, SORBS1, ITGA5, SLC22A6, ACTN2, AQP3
GOTERM_CC_ALL	GO:0044444~cytoplasmic part	78	0.03729598076096468	TM7SF2, SEPT4, NBN, AP1G2, C28H10ORF10, MYBPC1, GCAT, PMVK, PRKG1, CALB1, HIBADH, SLC25A21, ACTG2, AGPAT6, SLC2A4, HPSE, PCP4, PIK3C3, INSIG1, NDUFS8, ANP32A, PXMP2, HMGCL, NAPRT1, CRISP3, SLC25A4, STXBP1, LOC781090, ACTN2, PNPLA2, DDO, PYCR1, LRAT, LOC613519, PGM5, PPM1K, SIL1, TXNRD2, VAMP1, GPAM, UQCRB, RHPN2, CA5B, FUT5, SPESP1, TPM1, SEC16B, TOMM7, SORBS1, PLIN2, IVD, DHCR7, FMO2, FASN, BDH1…
GOTERM_CC_ALL	GO:0016020~membrane	136	0.048717503437505666	SLC22A16, LYPD4, SLC44A3, AP1G2, SLC6A4, GCAT, RRAD, SLC26A10, SLC7A5, AQP3, SLC25A21, LPHN3, GLT8D2, SLC16A1, LOC516849, SLC2A4, INSIG1, LOC523795, RAB26, MUC15, ITFG3, HMGCL, PNPLA2, ACTN2, TMEM25, ATP2C2, CD36, CD163L1, PGM5, LRAT, TMEM184A, VAMP1, PMP22, FGFR2, LPPR2, SLC38A3, LOC787307, TMCC3, TMEM63B, SERINC2, TOMM7, STX19, BTN1A1, SLC31A2, MUC1, TMEM97, LMAN1L, GABRE, LPL, SCD, TMEM120B, A…
GOTERM_CC_ALL	GO:0031225~anchored to membrane	6	0.05205070224876921	LPL, LYPD4, ALPI, CA4, SNAP25, NT5E
GOTERM_CC_ALL	GO:0044425~membrane part	113	0.06010139618382315	SLC22A16, LYPD4, AP1G2, SLC44A3, SLC6A4, SLC26A10, SLC7A5, AQP3, SLC25A21, LPHN3, GLT8D2, SLC16A1, LOC516849, SLC2A4, INSIG1, LOC523795, RAB26, MUC15, ITFG3, PNPLA2, ACTN2, TMEM25, ATP2C2, CD36, LRAT, PGM5, TMEM184A, VAMP1, PMP22, FGFR2, LPPR2, SLC38A3, LOC787307, TMCC3, SERINC2, TOMM7, STX19, BTN1A1, SLC31A2, MUC1, TMEM97, GABRE, LPL, SCD, TMEM120B, ATP11A, TMEM110, REEP2, ATP13A4, ABCG2, COX3, …
GOTERM_CC_ALL	GO:0044429~mitochondrial part	17	0.06059704555579399	NDUFA4, SLC25A4, PDK4, GCAT, CIDEA, SLC25A21, DBT, ACSM1, TOMM7, IVD, PPM1K, FABP3, BRP44L, BDH1, GPAM, HMGCL, UQCRB
GOTERM_CC_ALL	GO:0031224~intrinsic to membrane	98	0.06340135821606989	SLC22A16, LYPD4, SLC44A3, SLC6A4, SLC26A10, SLC7A5, AQP3, SLC25A21, LPHN3, GLT8D2, LOC516849, SLC16A1, SLC2A4, INSIG1, LOC523795, RAB26, MUC15, ITFG3, PNPLA2, TMEM25, ATP2C2, LRAT, CD36, TMEM184A, VAMP1, PMP22, FGFR2, LPPR2, SLC38A3, LOC787307, TMCC3, SERINC2, TOMM7, BTN1A1, SLC31A2, MUC1, LPL, GABRE, TMEM97, SCD, TMEM120B, ATP11A, TMEM110, REEP2, ATP13A4, ABCG2, COX3, KCNJ8, ITGA5, LOC517043, MS…
GOTERM_CC_ALL	GO:0030055~cell-substrate junction	4	0.06536781544088252	PGM5, SORBS1, ITGA5, ACTN2
GOTERM_CC_ALL	GO:0005759~mitochondrial matrix	7	0.09006676100252793	DBT, ACSM1, PPM1K, IVD, FABP3, BDH1, HMGCL
GOTERM_CC_ALL	GO:0031980~mitochondrial lumen	7	0.09006676100252793	DBT, ACSM1, PPM1K, IVD, FABP3, BDH1, HMGCL
