# Supplementary material for: Transcriptome profiling of Staphylococci-infected cow mammary gland parenchyma
Source: BMC Vet Res. 2017 Jun 6;13:161. doi: 10.1186/s12917-017-1088-2 (PMC5477815; doi:10.1186/s12917-017-1088-2)
Supplement: Supplementary file 6 — Genes with up-regulated expression found in samples derived from cow mammary gland parenchyma infected with coagulase-negative Staphylococci in 1st or 2nd lactations (CoNS-1/2). (XLS 21 kb) [file 12917_2017_1088_MOESM6_ESM.xls]

## Sheet: S 6
Additional file 6
Genes with up-regulated expressions found in samples derived from cow mammary gland parenchyma infected with coagulase-negative Staphylococci in 1st and 2nd lactations (CoNS-1/2)
Category - biological processes	Term	Count	PValue	Genes
GOTERM_BP_ALL	GO:0002526~acute inflammatory response	4	7.758253573563806E-4	CFB, SAA1, SAA3, C4BPA
GOTERM_BP_ALL	GO:0006952~defense response	6	0.0023699355891510917	LAP, CFB, SAA1, SAA3, LTF, C4BPA
GOTERM_BP_ALL	GO:0007179~transforming growth factor beta receptor signaling pathway	3	0.003501194603635192	FOS, COL3A1, HPGD
GOTERM_BP_ALL	GO:0006950~response to stress	9	0.004992747048740789	FOS, LAP, CFB, SAA1, SAA3, LTF, C4BPA, PRNP, SOD2
GOTERM_BP_ALL	GO:0006954~inflammatory response	4	0.009578294176900454	CFB, SAA1, SAA3, C4BPA
GOTERM_BP_ALL	GO:0050896~response to stimulus	12	0.00995700507603068	EGR1, FOS, LAP, CFB, SAA1, COL3A1, IL1RN, SAA3, LTF, C4BPA, PRNP, SOD2
GOTERM_BP_ALL	GO:0007178~transmembrane receptor protein serine/threonine kinase signaling pathway	3	0.013572109505880428	FOS, COL3A1, HPGD
GOTERM_BP_ALL	GO:0006979~response to oxidative stress	3	0.028266468700681308	FOS, PRNP, SOD2
GOTERM_BP_ALL	GO:0009611~response to wounding	4	0.03759324879796573	CFB, SAA1, SAA3, C4BPA
GOTERM_BP_ALL	GO:0009605~response to external stimulus	5	0.040151847954212706	FOS, CFB, SAA1, SAA3, C4BPA
Category - molecular function	Term	Count	PValue	Genes
GOTERM_MF_ALL	GO:0005549~odorant binding	3	3.2864044068890415E-4	LOC505052, BDA20, LOC616548
GOTERM_MF_ALL	GO:0005102~receptor binding	6	0.015490576781383953	TNC, COL3A1, IL1RN, TGFB3, GDF10, ANGPTL4
GOTERM_MF_ALL	GO:0016787~hydrolase activity	11	0.0480754901709992	ARG1, TUBA8, LOC100125947, DUSP13, CFB, CHI3L1, CPXM2, LTF, CTSC, PRSS22, ENTPD2
Category - cell component	Term	Count	PValue	Genes
GOTERM_CC_ALL	GO:0005576~extracellular region	20	2.1513456305269978E-11	IGFBPL1, CFB, COL3A1, IL1RN, TGFB3, APOLD1, SAA3, CHI3L1, BDA20, C4BPA, SMOC2, OLFML3, RSPO1, LAP, SAA1, SERPINA5, LOC614268, LOC781250, GDF10, LTF, ANGPTL4
GOTERM_CC_ALL	GO:0044421~extracellular region part	10	1.633131576236366E-5	SMOC2, RSPO1, SAA1, COL3A1, IL1RN, TGFB3, SAA3, CHI3L1, GDF10, ANGPTL4
GOTERM_CC_ALL	GO:0005615~extracellular space	7	3.6911716298113935E-4	RSPO1, SAA1, IL1RN, SAA3, CHI3L1, GDF10, ANGPTL4
GOTERM_CC_ALL	GO:0031012~extracellular matrix	4	0.026884052587454417	SMOC2, COL3A1, TGFB3, ANGPTL4
GOTERM_CC_ALL	GO:0034364~high-density lipoprotein particle	2	0.05706291761194041	SAA1, SAA3
GOTERM_CC_ALL	GO:0034358~plasma lipoprotein particle	2	0.0708267565991844	SAA1, SAA3
GOTERM_CC_ALL	GO:0032994~protein-lipid complex	2	0.0708267565991844	SAA1, SAA3
