# Supplementary material for: Transcriptome profiling of Staphylococci-infected cow mammary gland parenchyma
Source: BMC Vet Res. 2017 Jun 6;13:161. doi: 10.1186/s12917-017-1088-2 (PMC5477815; doi:10.1186/s12917-017-1088-2)
Supplement: Supplementary file 7 — Genes with down-regulated expression found in samples derived from cow mammary gland parenchyma infected with coagulase-negative Staphylococci in 1st or 2nd lactations (CoNS-1/2). (XLS 20 kb) [file 12917_2017_1088_MOESM7_ESM.xls]

## Sheet: S 7
Additional file 7
Genes with down-regulated expressions found in samples derived from cow mammary gland parenchyma infected with coagulase-negative Staphylococci in 1st and 2nd lactations (CoNS-1/2)
Category - biological processes	Term	Count	PValue	Genes
GOTERM_BP_ALL	GO:0022904~respiratory electron transport chain	3	0.004223627847401803	COX3, CYTB, PPARGC1A
GOTERM_BP_ALL	GO:0045333~cellular respiration	3	0.020952352194343136	COX3, CYTB, PPARGC1A
GOTERM_BP_ALL	GO:0048731~system development	9	0.030108133127540397	AGTR1, NBN, CD3D, TSC1, TIAM1, STATH, HOXD4, FST, PRKG1
GOTERM_BP_ALL	GO:0015980~energy derivation by oxidation of organic compounds	3	0.04098131401281671	COX3, CYTB, PPARGC1A
GOTERM_BP_ALL	GO:0006955~immune response	5	0.04687640887838441	NBN, ULBP3, ULBP4, LOC100126815, TLR6
GOTERM_BP_ALL	GO:0048856~anatomical structure development	9	0.04721060734110796	AGTR1, NBN, CD3D, TSC1, TIAM1, STATH, HOXD4, FST, PRKG1
GOTERM_BP_ALL	GO:0019882~antigen processing and presentation	3	0.05586108131266104	ULBP3, ULBP4, LOC100126815
GOTERM_BP_ALL	GO:0002376~immune system process	6	0.057930147086309225	NBN, ULBP3, CD3D, ULBP4, LOC100126815, TLR6
Category - molecular function	Term	Count	PValue	Genes
GOTERM_MF_ALL	GO:0003723~RNA binding	7	0.00935071940339726	PABPN1, NSUN6, TTC14, HNRNPA2B1, RNPC3, PPARGC1A, LUC7L3
GOTERM_MF_ALL	GO:0000166~nucleotide binding	15	0.03897028437359761	PABPN1, RHOJ, HNRNPA2B1, IFI47, PRKG1, PPARGC1A, CDK3, TARDBP, ULK3, CIRBP, RNPC3, ABCC5, RBM25, DCAKD, NRBP2
Category - cell component	Term	Count	PValue	Genes
GOTERM_CC_ALL	GO:0042612~MHC class I protein complex	3	0.018881364556587912	ULBP3, ULBP4, LOC100126815
GOTERM_CC_ALL	GO:0042611~MHC protein complex	3	0.03429661966828977	ULBP3, ULBP4, LOC100126815
