# Supplementary material for: Transcriptome profiling of Staphylococci-infected cow mammary gland parenchyma
Source: BMC Vet Res. 2017 Jun 6;13:161. doi: 10.1186/s12917-017-1088-2 (PMC5477815; doi:10.1186/s12917-017-1088-2)
Supplement: Supplementary file 8 — Genes with up-regulated expression found in samples derived from cow mammary gland parenchyma infected with coagulase-negative Staphylococci in 3rd or 4th lactations (CoNS-3/4). (XLS 81 kb) [file 12917_2017_1088_MOESM8_ESM.xls]

## Sheet: S 8
Additional file 8
Genes with up-regulated expressions found in samples derived from cow mammary gland parenchyma infected with coagulase-negative Staphylococci in 3rd and 4th lactations (CoNS-3/4)
Category - biological processes	Term	Count	PValue	Genes
GOTERM_BP_ALL	GO:0006952~defense response	45	1.9537920837204898E-22	C7, TNF, IL27RA, C6, CXCL9, C1S, DEFB4A, CCL4, CD74, CXCL10, DEFB5, TMEM173, DEFB7, SAA1, HMOX1, FCN2, FCGR1A, CFH, IL1B, LTF, VNN1, DEFB10, BOLA-DRA, NOS2, IL1A, FN1, NFKBIZ, LYZ2, C4A, IL8, CFB, LYZ, SAA3, TAP, C4BPA, COTL1, LOC504773, S100A12, C1QA, C1QB, ORM1, EBD, LAP, LOC781146, PTAFR
GOTERM_BP_ALL	GO:0006955~immune response	45	1.2516469563177611E-17	C7, TNF, CCL2, CXCL5, CD8A, C6, BLA-DQB, LOC512486, DSB, CXCL9, FCGRT, C1S, LOC507917, CCL4, CD74, CXCL10, BOLA-NC1, TMEM173, CCL21, FCGR1A, FCN2, CFH, IL1B, VNN1, BOLA-DRA, BOLA-DRB3, IL1A, LOC508666, C4A, IL8, CFB, IL1RN, CCL19, C4BPA, LOC504773, BOLA-DQA2, C1QA, BOLA-DQA1, LOC505676, C1QB, LOC790858, TNFSF13B, CXCL13, BOLA-DQB, JSP.1, LOC790811
GOTERM_BP_ALL	GO:0002376~immune system process	56	1.3227368464553828E-17	CD8A, DSB, CXCL10, BOLA-NC1, CD48, TMEM173, CXCR4, CFH, IL1B, VNN1, BOLA-DRA, BOLA-DRB3, IL1A, EGR1, C4A, LOC508666, CD40, BOLA-DQA2, C1QA, BOLA-DQA1, LOC505676, C1QB, LOC790858, TNFSF13B, BOLA-DQB, JSP.1, LOC790811, C7, TNF, CCL2, CXCL5, BLA-DQB, C6, LOC512486, CXCL9, IFI30, NFKBIA, ITGB2, FCGRT, C1S, LOC507917, KIT, CALR, CCL4, CD74, TIMP1, CCL21, FCN2, FCGR1A, IL8, CFB, IL1RN, CCL19, C4BPA, LO…
GOTERM_BP_ALL	GO:0006954~inflammatory response	27	2.6962754122695585E-16	C7, TNF, C6, CXCL9, C1S, CCL4, CXCL10, SAA1, FCGR1A, FCN2, HMOX1, CFH, IL1B, VNN1, IL1A, FN1, NFKBIZ, IL8, C4A, CFB, SAA3, C4BPA, LOC504773, C1QA, ORM1, C1QB, PTAFR
GOTERM_BP_ALL	GO:0002526~acute inflammatory response	18	9.518920509682881E-15	C7, C4A, CFB, C6, SAA3, C4BPA, C1S, C1QA, C1QB, ORM1, SAA1, FCN2, FCGR1A, CFH, IL1B, VNN1, IL1A, FN1
GOTERM_BP_ALL	GO:0051707~response to other organism	27	1.528807921510217E-14	CCL2, TNF, IL27RA, NFKBIA, DEFB4A, SLC11A1, DEFB5, DEFB7, ISG15, FCGR1A, KRT8, IL1B, LTF, SCARB1, DEFB10, NOS2, MX1, LYZ2, LYZ, TAP, STAT1, COTL1, S100A12, EBD, LOC781146, LAP, PTAFR
GOTERM_BP_ALL	GO:0006950~response to stress	62	4.1093930541864634E-14	HSP90AB1, IL27RA, PTGS2, FOXA3, GJA1, CXCL10, FOS, TMEM173, SLC1A3, SAA1, APOE, HMOX1, CFH, IL1B, LTF, VNN1, DEFB10, BOLA-DRA, NOS2, IL1A, NFKBIZ, C4A, LYZ, SAA3, TAP, SERPING1, C1QA, C1QB, ADRB2, PTAFR, C7, TNF, C6, CXCL9, HSPA1A, C1S, DEFB4A, CCL4, MANF, CD74, DEFB5, DEFB7, FCN2, FCGR1A, HSPA5, HSPA8, FN1, LYZ2, IL8, CFB, NR4A2, C4BPA, COTL1, LOC504773, SOD2, S100A12, ORM1, HSP90B1, EBD, LAP, L…
GOTERM_BP_ALL	GO:0009611~response to wounding	30	5.354985772173999E-13	C7, TNF, C6, CXCL9, GJA1, C1S, CCL4, CXCL10, SLC1A3, SAA1, FCGR1A, FCN2, HMOX1, CFH, IL1B, VNN1, IL1A, FN1, NFKBIZ, IL8, C4A, CFB, SAA3, SERPING1, C4BPA, LOC504773, C1QA, ORM1, C1QB, PTAFR
GOTERM_BP_ALL	GO:0009617~response to bacterium	22	6.345196619168774E-13	LYZ2, TNF, CCL2, IL27RA, LYZ, TAP, NFKBIA, DEFB4A, STAT1, SLC11A1, DEFB5, DEFB7, EBD, LAP, LOC781146, FCGR1A, IL1B, LTF, DEFB10, SCARB1, NOS2, PTAFR
GOTERM_BP_ALL	GO:0009607~response to biotic stimulus	28	5.56209857936417E-12	CCL2, TNF, IL27RA, NFKBIA, DEFB4A, MANF, SLC11A1, DEFB5, DEFB7, ISG15, FCGR1A, KRT8, IL1B, LTF, SCARB1, DEFB10, NOS2, MX1, LYZ2, LYZ, TAP, STAT1, COTL1, S100A12, EBD, LAP, LOC781146, PTAFR
GOTERM_BP_ALL	GO:0002682~regulation of immune system process	28	1.0871863034135275E-10	C7, RBP4, TNF, IL27RA, C6, COL3A1, NFKBIA, C1S, CD74, FCGR1A, FCN2, CFH, IL1B, VNN1, BOLA-DRA, C4A, CFB, C4BPA, CD40, C1QA, CD38, ORM1, C1QB, CORO1A, TNFSF13B, SCIN, GNAS, VSIG4
GOTERM_BP_ALL	GO:0042742~defense response to bacterium	15	1.959488286940847E-9	LYZ2, TNF, IL27RA, LYZ, TAP, DEFB4A, DEFB5, DEFB7, EBD, LAP, LOC781146, FCGR1A, LTF, DEFB10, NOS2
GOTERM_BP_ALL	GO:0006956~complement activation	10	3.093460118391087E-9	C1QA, C1QB, C7, C4A, CFB, C6, FCN2, CFH, C1S, C4BPA
GOTERM_BP_ALL	GO:0002541~activation of plasma proteins involved in acute inflammatory response	10	3.093460118391087E-9	C1QA, C1QB, C7, C4A, CFB, C6, FCN2, CFH, C1S, C4BPA
GOTERM_BP_ALL	GO:0006959~humoral immune response	11	4.807878397222117E-9	C1QA, C1QB, C7, TNF, C4A, CFB, C6, FCN2, CFH, C1S, C4BPA
GOTERM_BP_ALL	GO:0019882~antigen processing and presentation	17	8.90132445622963E-9	BLA-DQB, DSB, IFI30, FCGRT, LOC507917, CALR, CD74, BOLA-DQA2, BOLA-NC1, BOLA-DQA1, LOC505676, LOC790858, FCGR1A, BOLA-DQB, JSP.1, BOLA-DRA, BOLA-DRB3, LOC790811
GOTERM_BP_ALL	GO:0002684~positive regulation of immune system process	21	1.2145428555812672E-8	C7, IL27RA, C4A, CFB, C6, NFKBIA, C4BPA, C1S, CD40, CD74, C1QA, CD38, C1QB, CORO1A, TNFSF13B, FCN2, FCGR1A, CFH, IL1B, VNN1, BOLA-DRA
GOTERM_BP_ALL	GO:0048518~positive regulation of biological process	57	1.2610394704281264E-8	CD8A, IL27RA, PDIA3, MMP9, TGFB3, GJA1, FOS, BARX2, SLC1A3, CASP4, APOE, HMOX1, CFH, IL1B, VNN1, BOLA-DRA, NOS2, IL1A, EGR1, C4A, NUSAP1, CD40, C1QA, CD38, C1QB, ADRB2, TNFSF13B, SERPINF1, SGSM3, SCIN, UBC, TGIF1, GNAS, NGFR, RBP4, C7, TNF, C6, NFKBIA, C1S, KIT, CALR, CD74, RAC2, FCN2, FCGR1A, TGM2, SCARB1, IL8, CFB, CCDC80, NR4A2, C4BPA, CORO1A, ETS2, EAF2, IGFBP3
GOTERM_BP_ALL	GO:0050776~regulation of immune response	19	1.6648336566728578E-8	RBP4, C7, TNF, IL27RA, C4A, CFB, C6, COL3A1, NFKBIA, C4BPA, C1S, CD40, C1QA, C1QB, TNFSF13B, FCGR1A, FCN2, CFH, BOLA-DRA
GOTERM_BP_ALL	GO:0048002~antigen processing and presentation of peptide antigen	10	2.4319780592886354E-8	BOLA-NC1, FCGR1A, IFI30, BOLA-DRA, JSP.1, LOC507917, CALR, BOLA-DRB3, LOC790811, CD74
GOTERM_BP_ALL	GO:0051605~protein maturation by peptide bond cleavage	12	2.5244707365680503E-8	C1QA, C1QB, C7, C4A, CFB, C6, FCN2, CFH, C1S, C4BPA, ADAMTS2, SRGN
GOTERM_BP_ALL	GO:0002252~immune effector process	15	5.5367803901104735E-8	C7, CD8A, C4A, CFB, C6, C4BPA, C1S, CD74, C1QA, C1QB, TNFSF13B, FCN2, FCGR1A, CFH, BOLA-DRA
GOTERM_BP_ALL	GO:0050778~positive regulation of immune response	15	1.9495034242419268E-7	C7, C4A, IL27RA, CFB, C6, NFKBIA, C4BPA, C1S, C1QA, C1QB, TNFSF13B, FCN2, FCGR1A, CFH, BOLA-DRA
GOTERM_BP_ALL	GO:0002460~adaptive immune response based on somatic recombination of immune receptors built from immunoglobulin superfamily domains	11	5.065097351631558E-7	C1QA, C1QB, C7, C4A, CD8A, C6, FCGR1A, BOLA-DRA, C1S, C4BPA, CD74
GOTERM_BP_ALL	GO:0002449~lymphocyte mediated immunity	11	5.065097351631558E-7	C1QA, C1QB, C7, C4A, CD8A, C6, FCGR1A, BOLA-DRA, C1S, C4BPA, CD74
GOTERM_BP_ALL	GO:0002250~adaptive immune response	11	5.065097351631558E-7	C1QA, C1QB, C7, C4A, CD8A, C6, FCGR1A, BOLA-DRA, C1S, C4BPA, CD74
GOTERM_BP_ALL	GO:0002504~antigen processing and presentation of peptide or polysaccharide antigen via MHC class II	8	6.196301951366567E-7	BOLA-DQA2, LOC790858, BLA-DQB, DSB, IFI30, BOLA-DQB, BOLA-DRA, BOLA-DRB3, CD74
GOTERM_BP_ALL	GO:0016064~immunoglobulin mediated immune response	10	6.403795073937665E-7	C1QA, C1QB, C7, C4A, C6, FCGR1A, BOLA-DRA, C1S, C4BPA, CD74
GOTERM_BP_ALL	GO:0016485~protein processing	12	8.34976646891441E-7	C1QA, C1QB, C7, C4A, CFB, C6, FCN2, CFH, C1S, C4BPA, ADAMTS2, SRGN
GOTERM_BP_ALL	GO:0019724~B cell mediated immunity	10	8.549981962170283E-7	C1QA, C1QB, C7, C4A, C6, FCGR1A, BOLA-DRA, C1S, C4BPA, CD74
GOTERM_BP_ALL	GO:0006935~chemotaxis	12	1.0227620728200073E-6	C3AR1, CORO1A, CCL2, CXCL5, RAC2, IL8, IL1B, ITGB2, CCL4, PTAFR, LOC504773, CXCL10
GOTERM_BP_ALL	GO:0042127~regulation of cell proliferation	27	1.4717410581930772E-6	RBP4, TNF, PTGS2, TGFB3, GJA1, NFKBIA, IFI30, KIT, CALR, RAC2, APOE, SERPINE1, IL1B, NOS2, IL1A, ANXA1, SPARC, CD40, GUCY2C, CD38, CORO1A, TNFSF13B, SCIN, TGIF1, NGFR, VSIG4, PLAU
GOTERM_BP_ALL	GO:0002443~leukocyte mediated immunity	11	1.6439467197797432E-6	C1QA, C1QB, C7, C4A, CD8A, C6, FCGR1A, BOLA-DRA, C1S, C4BPA, CD74
GOTERM_BP_ALL	GO:0002253~activation of immune response	11	2.5150092703120897E-6	C1QA, C1QB, C7, C4A, CFB, C6, FCN2, CFH, NFKBIA, C1S, C4BPA
GOTERM_BP_ALL	GO:0006958~complement activation, classical pathway	7	3.1142059444435794E-6	C1QA, C1QB, C7, C4A, C6, C1S, C4BPA
GOTERM_BP_ALL	GO:0002455~humoral immune response mediated by circulating immunoglobulin	7	3.1142059444435794E-6	C1QA, C1QB, C7, C4A, C6, C1S, C4BPA
GOTERM_BP_ALL	GO:0045087~innate immune response	12	4.422054537953722E-6	C1QA, C1QB, C7, TMEM173, C4A, CFB, C6, FCN2, CFH, VNN1, C1S, C4BPA
GOTERM_BP_ALL	GO:0030199~collagen fibril organization	6	6.196702171477544E-5	COL3A1, COL1A2, COL1A1, SERPINH1, ADAMTS2, ANXA2
GOTERM_BP_ALL	GO:0050789~regulation of biological process	137	8.962241789329395E-5	PTGS2, MMP9, TGFB3, BTK, CD48, CDCA7, APOE, SERPINE1, CFH, VNN1, IL1B, IL1A, MS4A7, POU2AF1, C4A, BCL2A1, TMSB10, CD40, C1QA, CD38, C1QB, SERPINF1, SGSM3, CX3CR1, SPDEF, COL1A2, SDCBP, TGIF1, COL1A1, STMN1, VSIG4, NFE2L3, C3AR1, RBP4, CCL2, NFKBIA, IFI30, ITGB2, CALR, CD74, RAC2, SCARB1, SRGN, ARHGEF10L, FN1, NFE2, ABR, CFB, MAFB, NR4A2, CCDC80, GUCY2C, CORO1A, ETS2, RGS4, TRPS1, MAP2, EAF2, PLAU…
GOTERM_BP_ALL	GO:0002474~antigen processing and presentation of peptide antigen via MHC class I	6	9.042775839676754E-5	BOLA-NC1, FCGR1A, JSP.1, LOC507917, CALR, LOC790811
GOTERM_BP_ALL	GO:0006953~acute-phase response	6	1.2796410777459453E-4	ORM1, SAA1, SAA3, IL1B, IL1A, FN1
GOTERM_BP_ALL	GO:0048519~negative regulation of biological process	40	1.7569968234063793E-4	RBP4, TNF, CCL2, IL27RA, COL3A1, TGFB3, NFKBIA, GJA1, IFI30, KIT, CALR, CD74, RGS10, BARX2, CASP4, APOE, IL1B, VNN1, SRGN, IL1A, RHOH, NR2F1, EGR1, NR4A2, FZD1, TMSB10, RGS16, ANXA2, ADRB2, CORO1A, HSP90B1, TNFSF13B, SERPINF1, RGS4, SCIN, MAP2, TGIF1, COL1A1, NGFR, VSIG4
GOTERM_BP_ALL	GO:0048522~positive regulation of cellular process	41	1.947276577312511E-4	RBP4, TNF, PDIA3, CD8A, MMP9, TGFB3, NFKBIA, GJA1, KIT, CALR, CD74, FOS, BARX2, SLC1A3, CASP4, RAC2, APOE, FCGR1A, HMOX1, TGM2, IL1B, VNN1, IL1A, EGR1, CCDC80, NR4A2, NUSAP1, CD40, CD38, ADRB2, CORO1A, TNFSF13B, SERPINF1, ETS2, SCIN, UBC, TGIF1, GNAS, EAF2, NGFR, IGFBP3
GOTERM_BP_ALL	GO:0032963~collagen metabolic process	5	3.30624850738435E-4	MMP9, COL1A1, SERPINH1, ADAMTS2, MMP1
GOTERM_BP_ALL	GO:0044259~multicellular organismal macromolecule metabolic process	5	4.8298579585120716E-4	MMP9, COL1A1, SERPINH1, ADAMTS2, MMP1
GOTERM_BP_ALL	GO:0002478~antigen processing and presentation of exogenous peptide antigen	5	4.8298579585120716E-4	FCGR1A, IFI30, BOLA-DRA, BOLA-DRB3, CD74
GOTERM_BP_ALL	GO:0051239~regulation of multicellular organismal process	27	4.878612610523827E-4	RBP4, TNF, IL27RA, NEF3, GJA1, NFKBIA, CALR, CD74, SLC1A3, APOE, SERPINE1, IL1B, VNN1, IL1A, SRGN, NR4A2, CD40, ANXA2, ADRB2, PTGDS, SERPINF1, SCIN, TGIF1, GNAS, NGFR, VSIG4, IGFBP3
GOTERM_BP_ALL	GO:0019835~cytolysis	5	6.794469678245057E-4	C7, LYZ2, LOC781146, C6, LYZ
GOTERM_BP_ALL	GO:0045732~positive regulation of protein catabolic process	5	6.794469678245057E-4	TNF, APOE, SGSM3, IL1B, GJA1
GOTERM_BP_ALL	GO:0051235~maintenance of location	6	8.136826374090238E-4	TNF, APOE, IL1B, NFKBIA, TMSB10, SRGN
GOTERM_BP_ALL	GO:0043588~skin development	5	9.264389462386869E-4	COL3A1, COL1A2, NGFR, COL1A1, ADAMTS2
GOTERM_BP_ALL	GO:0008544~epidermis development	8	0.001095405571736401	BARX2, PTGS2, COL3A1, COL1A2, ANXA1, NGFR, COL1A1, ADAMTS2
GOTERM_BP_ALL	GO:0032770~positive regulation of monooxygenase activity	4	0.001158465610200417	TNF, APOE, IL1B, SCARB1
GOTERM_BP_ALL	GO:0048731~system development	44	0.0011590597648196642	HSP90AB1, RBP4, TNF, CD8A, PTGS2, NEF3, MMP9, COL3A1, TGFB3, GJA1, CNP, KIT, CALR, CD74, TIMP1, ZFP36L1, FOS, BARX2, SLC1A3, APOE, CXCR4, ZC3H12A, ACSL6, NR2F1, EGR1, F11R, ANXA1, NR4A2, FZD1, DPYSL3, ANXA2, SERPINF1, SFRP1, CXCL13, MAP2, COL1A2, TGIF1, GNAS, COL1A1, NGFR, CA2, STMN1, ADAMTS2, IGFBP3
GOTERM_BP_ALL	GO:0048856~anatomical structure development	47	0.0011905320413037185	HSP90AB1, RBP4, TNF, CD8A, PTGS2, NEF3, MMP9, CRABP2, COL3A1, TGFB3, UGDH, GJA1, CNP, KIT, CALR, CD74, TIMP1, ZFP36L1, ACTG1, FOS, BARX2, SLC1A3, APOE, CXCR4, ZC3H12A, ACSL6, NR2F1, EGR1, ACTB, F11R, ANXA1, FZD1, NR4A2, DPYSL3, ANXA2, SERPINF1, SFRP1, CXCL13, MAP2, COL1A2, TGIF1, GNAS, COL1A1, NGFR, CA2, STMN1, ADAMTS2, IGFBP3
GOTERM_BP_ALL	GO:0019884~antigen processing and presentation of exogenous antigen	5	0.0012304430145564044	FCGR1A, IFI30, BOLA-DRA, BOLA-DRB3, CD74
GOTERM_BP_ALL	GO:0060326~cell chemotaxis	5	0.0012304430145564044	CORO1A, CCL2, IL8, IL1B, ITGB2
GOTERM_BP_ALL	GO:0030595~leukocyte chemotaxis	5	0.0012304430145564044	CORO1A, CCL2, IL8, IL1B, ITGB2
GOTERM_BP_ALL	GO:0007398~ectoderm development	8	0.0015667862533757606	BARX2, PTGS2, COL3A1, COL1A2, ANXA1, NGFR, COL1A1, ADAMTS2
GOTERM_BP_ALL	GO:0044236~multicellular organismal metabolic process	5	0.001597935983468952	MMP9, COL1A1, SERPINH1, ADAMTS2, MMP1
GOTERM_BP_ALL	GO:0010033~response to organic substance	16	0.0016800898095650158	EGR1, RBP4, TNF, COL3A1, NR4A2, NFKBIA, STAT1, MANF, CD48, FOS, CORO1A, SLC1A3, HMOX1, IL1B, SCARB1, PTAFR
GOTERM_BP_ALL	GO:0009968~negative regulation of signal transduction	10	0.0016917105611774315	RGS10, ADRB2, RGS4, IL1B, NFKBIA, TGIF1, NGFR, CALR, RGS16, RHOH
GOTERM_BP_ALL	GO:0050900~leukocyte migration	6	0.001750320279163776	CORO1A, TNF, CCL2, IL8, IL1B, ITGB2
GOTERM_BP_ALL	GO:0010648~negative regulation of cell communication	10	0.002351140917398775	RGS10, ADRB2, RGS4, IL1B, NFKBIA, TGIF1, NGFR, CALR, RGS16, RHOH
GOTERM_BP_ALL	GO:0002495~antigen processing and presentation of peptide antigen via MHC class II	4	0.0026454155319920467	IFI30, BOLA-DRA, BOLA-DRB3, CD74
GOTERM_BP_ALL	GO:0019886~antigen processing and presentation of exogenous peptide antigen via MHC class II	4	0.0026454155319920467	IFI30, BOLA-DRA, BOLA-DRB3, CD74
GOTERM_BP_ALL	GO:0030198~extracellular matrix organization	8	0.002687474756065128	MMP9, COL3A1, CCDC80, COL1A2, COL1A1, SERPINH1, ADAMTS2, ANXA2
GOTERM_BP_ALL	GO:0050865~regulation of cell activation	10	0.0027498553234680725	CD38, CORO1A, TNFSF13B, IL27RA, APOE, IL1B, VNN1, CD40, VSIG4, CD74
GOTERM_BP_ALL	GO:0030154~cell differentiation	34	0.0028104617181714197	RBP4, TNF, CD8A, NEF3, GJA1, CNP, KIT, CALR, CD74, TIMP1, BTK, ZFP36L1, ACTG1, BARX2, SLC1A3, CXCR4, ZC3H12A, ACSL6, NR2F1, EGR1, ACTB, F11R, ANXA1, NR4A2, FZD1, CSRP2, ADRB2, SFRP1, SERPINF1, MAP2, TGIF1, COL1A1, STMN1, NGFR, IGFBP3
GOTERM_BP_ALL	GO:0032879~regulation of localization	17	0.003615739485621729	RBP4, TNF, MMP9, NFKBIA, CD40, CALR, CORO1A, ADRB2, APOE, CXCR4, FCGR1A, SCIN, IL1B, SCARB1, NOS2, IL1A, SRGN
GOTERM_BP_ALL	GO:0051249~regulation of lymphocyte activation	9	0.0036428495937328173	CD38, CORO1A, TNFSF13B, IL27RA, IL1B, VNN1, CD40, VSIG4, CD74
GOTERM_BP_ALL	GO:0007275~multicellular organismal development	50	0.004204008199810886	HSP90AB1, CD8A, PTGS2, MMP9, CRABP2, TGFB3, GJA1, CNP, FOS, OLFML3, SLC1A3, BARX2, CXCR4, APOE, NR2F1, EGR1, F11R, SERPINF1, COL1A2, TGIF1, GNAS, CA2, NGFR, STMN1, COL1A1, ADAMTS2, RBP4, TNF, NEF3, C6, COL3A1, UGDH, KIT, CALR, CD74, TIMP1, ZFP36L1, SHISA2, ZC3H12A, ACSL6, FZD1, NR4A2, ANXA1, DPYSL3, CSRP2, ANXA2, SFRP1, CXCL13, MAP2, IGFBP3
GOTERM_BP_ALL	GO:0006508~proteolysis	34	0.004292597696570067	C7, C6, LGMN, MMP9, CTSA, HP, C1S, MMP1, CASP4, ISG15, FCN2, CFH, CFI, SRGN, CTSZ, C4A, CFB, MMP19, CTSS, C4BPA, UBE2C, C1QA, C1QB, FOLH1, HSP90B1, CTSK, BACE2, CTSC, CTSB, ADAMTS2, CTSH, PRSS22, PLAU, ADAMTS4
GOTERM_BP_ALL	GO:0050794~regulation of cellular process	121	0.0044888776766040216	PTGS2, MMP9, TGFB3, BTK, CD48, CDCA7, APOE, SERPINE1, VNN1, IL1B, IL1A, MS4A7, POU2AF1, BCL2A1, TMSB10, CD40, CD38, SERPINF1, SGSM3, CX3CR1, SPDEF, COL1A2, SDCBP, TGIF1, COL1A1, STMN1, VSIG4, NFE2L3, C3AR1, RBP4, CCL2, IFI30, NFKBIA, ITGB2, CALR, CD74, RAC2, SRGN, ARHGEF10L, FN1, NFE2, ABR, MAFB, NR4A2, CCDC80, GUCY2C, CORO1A, RGS4, TRPS1, ETS2, MAP2, EAF2, PLAU, PDIA3, IL27RA, CD8A, FOXA3, IGFBP…
GOTERM_BP_ALL	GO:0006636~unsaturated fatty acid biosynthetic process	5	0.0046083546069475715	TBXAS1, PTGS2, PTGDS, ALOX5AP, CD74
GOTERM_BP_ALL	GO:0046456~icosanoid biosynthetic process	5	0.0046083546069475715	TBXAS1, PTGS2, PTGDS, ALOX5AP, CD74
GOTERM_BP_ALL	GO:0042176~regulation of protein catabolic process	5	0.0046083546069475715	TNF, APOE, SGSM3, IL1B, GJA1
GOTERM_BP_ALL	GO:0032502~developmental process	54	0.004845777727953615	HSP90AB1, PTGS2, CD8A, MMP9, CRABP2, TGFB3, GJA1, CNP, BTK, ACTG1, FOS, OLFML3, BARX2, SLC1A3, CXCR4, APOE, SERPINE1, NR2F1, EGR1, F11R, ADRB2, SERPINF1, COL1A2, TGIF1, GNAS, COL1A1, CA2, NGFR, STMN1, ADAMTS2, RBP4, TNF, NEF3, C6, COL3A1, UGDH, KIT, CALR, CD74, TIMP1, ZFP36L1, SHISA2, ZC3H12A, ACSL6, ACTB, FZD1, NR4A2, ANXA1, DPYSL3, CSRP2, ANXA2, SFRP1, CXCL13, MAP2, IGFBP3
GOTERM_BP_ALL	GO:0048869~cellular developmental process	34	0.005195442531724479	RBP4, TNF, CD8A, NEF3, GJA1, CNP, KIT, CALR, CD74, TIMP1, BTK, ZFP36L1, ACTG1, BARX2, SLC1A3, CXCR4, ZC3H12A, ACSL6, NR2F1, EGR1, ACTB, F11R, ANXA1, NR4A2, FZD1, CSRP2, ADRB2, SFRP1, SERPINF1, MAP2, TGIF1, COL1A1, STMN1, NGFR, IGFBP3
GOTERM_BP_ALL	GO:0022603~regulation of anatomical structure morphogenesis	9	0.00538701913561578	CORO1A, TNF, SERPINF1, NEF3, SERPINE1, IL1B, NGFR, IL1A, FN1
GOTERM_BP_ALL	GO:0009896~positive regulation of catabolic process	5	0.005487000810281873	TNF, APOE, SGSM3, IL1B, GJA1
GOTERM_BP_ALL	GO:0001516~prostaglandin biosynthetic process	4	0.006432411254216782	TBXAS1, PTGS2, PTGDS, CD74
GOTERM_BP_ALL	GO:0051353~positive regulation of oxidoreductase activity	4	0.006432411254216782	TNF, APOE, IL1B, SCARB1
GOTERM_BP_ALL	GO:0046457~prostanoid biosynthetic process	4	0.006432411254216782	TBXAS1, PTGS2, PTGDS, CD74
GOTERM_BP_ALL	GO:0010604~positive regulation of macromolecule metabolic process	20	0.0064521493403468	EGR1, TNF, TGFB3, NR4A2, GJA1, NFKBIA, KIT, CD40, CALR, FOS, ADRB2, BARX2, TNFSF13B, APOE, SGSM3, ETS2, UBC, IL1B, EAF2, IL1A
GOTERM_BP_ALL	GO:0002694~regulation of leukocyte activation	9	0.007191662251565499	CD38, CORO1A, TNFSF13B, IL27RA, IL1B, VNN1, CD40, VSIG4, CD74
GOTERM_BP_ALL	GO:0032787~monocarboxylic acid metabolic process	13	0.0074685248435100385	RBP4, TBXAS1, PTGS2, CRABP2, CD74, HADHB, FOLH1, PTGDS, SDS, ALOX5AP, CH25H, IDH2, CROT
GOTERM_BP_ALL	GO:0050708~regulation of protein secretion	5	0.007565006680047315	RBP4, TNF, CD40, SRGN, IL1A
GOTERM_BP_ALL	GO:0051049~regulation of transport	13	0.007832822364846552	RBP4, TNF, NFKBIA, CD40, CALR, ADRB2, APOE, FCGR1A, SCIN, IL1B, NOS2, IL1A, SRGN
GOTERM_BP_ALL	GO:0032768~regulation of monooxygenase activity	4	0.008158300539968712	TNF, APOE, IL1B, SCARB1
GOTERM_BP_ALL	GO:0019221~cytokine-mediated signaling pathway	5	0.00877425099892345	TNF, KRT8, KIT, STAT1, IL1A
GOTERM_BP_ALL	GO:0032501~multicellular organismal process	63	0.008919496053537231	HSP90AB1, PTGS2, CD8A, MMP9, CRABP2, TGFB3, GJA1, CNP, MMP1, FOS, OLFML3, BARX2, SLC1A3, CXCR4, APOE, SERPINA5, IL1B, IL1A, NR2F1, EGR1, F11R, SERPING1, ADRB2, SERPINF1, COL1A2, TGIF1, GNAS, COL1A1, NGFR, STMN1, CA2, ADAMTS2, PTAFR, RBP4, TNF, NEF3, C6, COL3A1, UGDH, KIT, CALR, SERPINH1, CD74, TIMP1, ZFP36L1, SHISA2, FCGR1A, ZC3H12A, SCARB1, ACSL6, LYZ2, SLC12A2, ANXA1, FZD1, NR4A2, DPYSL3, CSRP2…
GOTERM_BP_ALL	GO:0048699~generation of neurons	13	0.009009918673270868	NEF3, NR4A2, GJA1, CNP, CALR, SLC1A3, SERPINF1, CXCR4, MAP2, TGIF1, NGFR, ACSL6, NR2F1
GOTERM_BP_ALL	GO:0051046~regulation of secretion	8	0.009814177507699728	RBP4, TNF, SCIN, IL1B, NOS2, CD40, SRGN, IL1A
GOTERM_BP_ALL	GO:0050670~regulation of lymphocyte proliferation	6	0.010032008659408629	CD38, CORO1A, TNFSF13B, IL1B, CD40, VSIG4
GOTERM_BP_ALL	GO:0051044~positive regulation of membrane protein ectodomain proteolysis	3	0.01033978241989839	TNF, APOE, IL1B
GOTERM_BP_ALL	GO:0060548~negative regulation of cell death	12	0.010423343666680077	HSP90B1, TNF, CASP4, CCL2, TNFSF13B, APOE, TGFB3, NR4A2, IL1B, VNN1, KIT, CD74
GOTERM_BP_ALL	GO:0043069~negative regulation of programmed cell death	12	0.010423343666680077	HSP90B1, TNF, CASP4, CCL2, TNFSF13B, APOE, TGFB3, NR4A2, IL1B, VNN1, KIT, CD74
GOTERM_BP_ALL	GO:0043062~extracellular structure organization	8	0.010554954949905897	MMP9, COL3A1, CCDC80, COL1A2, COL1A1, SERPINH1, ADAMTS2, ANXA2
GOTERM_BP_ALL	GO:0010646~regulation of cell communication	26	0.010692141920692639	RBP4, TNF, CD8A, CYTH4, NFKBIA, GJA1, KIT, CALR, RGS10, SLC1A3, APOE, HMOX1, IL1B, NOS2, RAMP1, ARHGEF10L, RHOH, ABR, CD40, RGS16, ADRB2, SGSM3, RGS4, TGIF1, NGFR, DUSP6
GOTERM_BP_ALL	GO:0043067~regulation of programmed cell death	19	0.010839400352017282	TNF, CCL2, PDIA3, MMP9, BCL2A1, TGFB3, NR4A2, KIT, CD74, HSP90B1, CASP4, TNFSF13B, APOE, FCGR1A, SCIN, IL1B, VNN1, NGFR, IGFBP3
GOTERM_BP_ALL	GO:0008285~negative regulation of cell proliferation	10	0.01097206684080019	RBP4, APOE, SCIN, TGFB3, IL1B, IFI30, GJA1, TGIF1, VSIG4, IL1A
GOTERM_BP_ALL	GO:0010941~regulation of cell death	19	0.011077876938879657	TNF, CCL2, PDIA3, MMP9, BCL2A1, TGFB3, NR4A2, KIT, CD74, HSP90B1, CASP4, TNFSF13B, APOE, FCGR1A, SCIN, IL1B, VNN1, NGFR, IGFBP3
GOTERM_BP_ALL	GO:0070663~regulation of leukocyte proliferation	6	0.011121920683449268	CD38, CORO1A, TNFSF13B, IL1B, CD40, VSIG4
GOTERM_BP_ALL	GO:0032944~regulation of mononuclear cell proliferation	6	0.011121920683449268	CD38, CORO1A, TNFSF13B, IL1B, CD40, VSIG4
GOTERM_BP_ALL	GO:0051050~positive regulation of transport	8	0.011335589477263893	RBP4, TNF, APOE, FCGR1A, SCIN, NFKBIA, CALR, IL1A
GOTERM_BP_ALL	GO:0055072~iron ion homeostasis	5	0.011555756095857263	SLC11A1, HMOX1, LOC525947, LTF, LOC786034
GOTERM_BP_ALL	GO:0032496~response to lipopolysaccharide	5	0.011555756095857263	IL1B, NFKBIA, SCARB1, STAT1, PTAFR
GOTERM_BP_ALL	GO:0002637~regulation of immunoglobulin production	4	0.01235567228290424	RBP4, TNF, IL27RA, CD40
GOTERM_BP_ALL	GO:0007165~signal transduction	47	0.012577817738881695	C3AR1, TNF, TNC, CCR1, NFKBIA, RHOQ, KIT, RHOV, APBB1IP, CD74, BTK, CD48, PLCL2, FOS, SMOC2, RAC2, APOE, CXCR4, FCN2, CXCR6, KRT8, IL1B, IL1A, RHOH, MS4A7, ABR, GPR18, ANXA1, FZD1, SPARC, STAT1, GUCY2C, PRKCB, TYK2, ARHGAP30, ADRB2, CA8, SGSM3, CX3CR1, COL1A2, SDCBP, GNAS, NGFR, STMN1, ARL4C, PTAFR, DUSP6
GOTERM_BP_ALL	GO:0051241~negative regulation of multicellular organismal process	8	0.013021005822194192	RBP4, ADRB2, TNF, APOE, NGFR, VSIG4, SRGN, ANXA2
GOTERM_BP_ALL	GO:0051251~positive regulation of lymphocyte activation	7	0.013302568485114373	CD38, CORO1A, TNFSF13B, IL1B, VNN1, CD40, CD74
GOTERM_BP_ALL	GO:0009893~positive regulation of metabolic process	20	0.014471612345027128	EGR1, TNF, TGFB3, NR4A2, GJA1, NFKBIA, KIT, CD40, CALR, FOS, ADRB2, BARX2, TNFSF13B, APOE, SGSM3, ETS2, UBC, IL1B, EAF2, IL1A
GOTERM_BP_ALL	GO:0016053~organic acid biosynthetic process	9	0.014499252023941284	BCAT1, TBXAS1, SLC1A3, PTGS2, PTGDS, SDS, CH25H, ALOX5AP, CD74
GOTERM_BP_ALL	GO:0046394~carboxylic acid biosynthetic process	9	0.014499252023941284	BCAT1, TBXAS1, SLC1A3, PTGS2, PTGDS, SDS, CH25H, ALOX5AP, CD74
GOTERM_BP_ALL	GO:0050796~regulation of insulin secretion	4	0.014838226813487444	RBP4, TNF, IL1B, NOS2
GOTERM_BP_ALL	GO:0031649~heat generation	3	0.015170327843120633	ADRB2, IL1B, IL1A
GOTERM_BP_ALL	GO:0051023~regulation of immunoglobulin secretion	3	0.015170327843120633	RBP4, TNF, CD40
GOTERM_BP_ALL	GO:0006706~steroid catabolic process	3	0.015170327843120633	HSD17B11, APOE, SCARB1
GOTERM_BP_ALL	GO:0030574~collagen catabolic process	3	0.015170327843120633	MMP9, ADAMTS2, MMP1
GOTERM_BP_ALL	GO:0051128~regulation of cellular component organization	12	0.01570617853006076	CORO1A, NEF3, FCGR1A, SCIN, MAP2, TGFB3, IL1B, NUSAP1, TMSB10, CALR, IL1A, FN1
GOTERM_BP_ALL	GO:0070201~regulation of establishment of protein localization	6	0.01628564051970997	RBP4, TNF, NFKBIA, CD40, SRGN, IL1A
GOTERM_BP_ALL	GO:0006693~prostaglandin metabolic process	4	0.017581702353585436	TBXAS1, PTGS2, PTGDS, CD74
GOTERM_BP_ALL	GO:0006692~prostanoid metabolic process	4	0.017581702353585436	TBXAS1, PTGS2, PTGDS, CD74
GOTERM_BP_ALL	GO:0006916~anti-apoptosis	7	0.017973556910436263	HSP90B1, TNF, CCL2, TNFSF13B, APOE, IL1B, VNN1
GOTERM_BP_ALL	GO:0043065~positive regulation of apoptosis	10	0.018559868775805153	TNF, CASP4, PDIA3, APOE, MMP9, FCGR1A, SCIN, TGFB3, NGFR, IGFBP3
GOTERM_BP_ALL	GO:0043122~regulation of I-kappaB kinase/NF-kappaB cascade	6	0.019380737334946645	TNF, HMOX1, IL1B, GJA1, CD40, RHOH
GOTERM_BP_ALL	GO:0043068~positive regulation of programmed cell death	10	0.019487001122085835	TNF, CASP4, PDIA3, APOE, MMP9, FCGR1A, SCIN, TGFB3, NGFR, IGFBP3
GOTERM_BP_ALL	GO:0042981~regulation of apoptosis	18	0.019681090030341214	CCL2, TNF, PDIA3, MMP9, BCL2A1, TGFB3, NR4A2, CD74, HSP90B1, CASP4, TNFSF13B, APOE, FCGR1A, SCIN, IL1B, VNN1, NGFR, IGFBP3
GOTERM_BP_ALL	GO:0010942~positive regulation of cell death	10	0.02044724404673806	TNF, CASP4, PDIA3, APOE, MMP9, FCGR1A, SCIN, TGFB3, NGFR, IGFBP3
GOTERM_BP_ALL	GO:0002791~regulation of peptide secretion	4	0.020588246099460535	RBP4, TNF, IL1B, NOS2
GOTERM_BP_ALL	GO:0030593~neutrophil chemotaxis	3	0.020775072736171046	IL8, IL1B, ITGB2
GOTERM_BP_ALL	GO:0051043~regulation of membrane protein ectodomain proteolysis	3	0.020775072736171046	TNF, APOE, IL1B
GOTERM_BP_ALL	GO:0006957~complement activation, alternative pathway	3	0.020775072736171046	C7, CFB, CFH
GOTERM_BP_ALL	GO:0006690~icosanoid metabolic process	5	0.020801389770518666	TBXAS1, PTGS2, PTGDS, ALOX5AP, CD74
GOTERM_BP_ALL	GO:0033559~unsaturated fatty acid metabolic process	5	0.020801389770518666	TBXAS1, PTGS2, PTGDS, ALOX5AP, CD74
GOTERM_BP_ALL	GO:0009966~regulation of signal transduction	23	0.021862638395208973	TNF, ABR, CD8A, CYTH4, GJA1, NFKBIA, CD40, KIT, CALR, RGS16, RGS10, ADRB2, APOE, SGSM3, RGS4, HMOX1, IL1B, TGIF1, NGFR, RAMP1, ARHGEF10L, DUSP6, RHOH
GOTERM_BP_ALL	GO:0002696~positive regulation of leukocyte activation	7	0.022139326275587606	CD38, CORO1A, TNFSF13B, IL1B, VNN1, CD40, CD74
GOTERM_BP_ALL	GO:0043066~negative regulation of apoptosis	11	0.023866447172694143	HSP90B1, TNF, CASP4, CCL2, TNFSF13B, APOE, TGFB3, NR4A2, IL1B, VNN1, CD74
GOTERM_BP_ALL	GO:0030029~actin filament-based process	8	0.024213567712838027	ACTB, ACTG1, CORO1A, RAC2, AIF1, SCIN, TMSB10, WIPF1, CALR
GOTERM_BP_ALL	GO:0050867~positive regulation of cell activation	7	0.025251627663301798	CD38, CORO1A, TNFSF13B, IL1B, VNN1, CD40, CD74
GOTERM_BP_ALL	GO:0050671~positive regulation of lymphocyte proliferation	5	0.025478110217892074	CD38, CORO1A, TNFSF13B, IL1B, CD40
GOTERM_BP_ALL	GO:0002237~response to molecule of bacterial origin	5	0.025478110217892074	IL1B, NFKBIA, SCARB1, STAT1, PTAFR
GOTERM_BP_ALL	GO:0010876~lipid localization	8	0.025610462068183622	RBP4, TNF, APOE, APOLD1, ANXA1, IL1B, SCARB1, CROT
GOTERM_BP_ALL	GO:0051173~positive regulation of nitrogen compound metabolic process	15	0.026390045879491404	EGR1, TNF, NR4A2, TGFB3, NFKBIA, CD40, CALR, FOS, ADRB2, BARX2, APOE, ETS2, UBC, IL1B, EAF2
GOTERM_BP_ALL	GO:0009653~anatomical structure morphogenesis	23	0.026975838346798234	ACTB, RBP4, TNF, CRABP2, TGFB3, NR4A2, UGDH, GJA1, CNP, ANXA2, ZFP36L1, ACTG1, BARX2, SLC1A3, SFRP1, APOE, CXCR4, COL1A2, ZC3H12A, TGIF1, GNAS, COL1A1, CA2, NGFR
GOTERM_BP_ALL	GO:0050832~defense response to fungus	3	0.027097436722526257	LAP, COTL1, S100A12
GOTERM_BP_ALL	GO:0051341~regulation of oxidoreductase activity	4	0.027393422482263792	TNF, APOE, IL1B, SCARB1
GOTERM_BP_ALL	GO:0009894~regulation of catabolic process	5	0.02803471320680369	TNF, APOE, SGSM3, IL1B, GJA1
GOTERM_BP_ALL	GO:0032946~positive regulation of mononuclear cell proliferation	5	0.02803471320680369	CD38, CORO1A, TNFSF13B, IL1B, CD40
GOTERM_BP_ALL	GO:0070665~positive regulation of leukocyte proliferation	5	0.02803471320680369	CD38, CORO1A, TNFSF13B, IL1B, CD40
GOTERM_BP_ALL	GO:0032880~regulation of protein localization	6	0.030895798816870036	RBP4, TNF, NFKBIA, CD40, SRGN, IL1A
GOTERM_BP_ALL	GO:0008284~positive regulation of cell proliferation	11	0.03164884563905042	CD38, CORO1A, TNF, RAC2, TNFSF13B, IL1B, TGIF1, NGFR, KIT, CD40, CALR
GOTERM_BP_ALL	GO:0060341~regulation of cellular localization	8	0.03342359100694173	RBP4, TNF, IL1B, NFKBIA, NOS2, CD40, SRGN, IL1A
GOTERM_BP_ALL	GO:0048730~epidermis morphogenesis	3	0.034083728491417914	COL1A2, NGFR, COL1A1
GOTERM_BP_ALL	GO:0045840~positive regulation of mitosis	3	0.034083728491417914	IL1B, NUSAP1, IL1A
GOTERM_BP_ALL	GO:0015807~L-amino acid transport	3	0.034083728491417914	SLC1A3, SLC1A1, SLC43A2
GOTERM_BP_ALL	GO:0044243~multicellular organismal catabolic process	3	0.034083728491417914	MMP9, ADAMTS2, MMP1
GOTERM_BP_ALL	GO:0051785~positive regulation of nuclear division	3	0.034083728491417914	IL1B, NUSAP1, IL1A
GOTERM_BP_ALL	GO:0051494~negative regulation of cytoskeleton organization	4	0.03524944952897395	CORO1A, SCIN, MAP2, TMSB10
GOTERM_BP_ALL	GO:0006633~fatty acid biosynthetic process	6	0.03551545875886861	TBXAS1, PTGS2, PTGDS, CH25H, ALOX5AP, CD74
GOTERM_BP_ALL	GO:0045765~regulation of angiogenesis	4	0.039566238368322335	SERPINF1, SERPINE1, IL1B, IL1A
GOTERM_BP_ALL	GO:0033043~regulation of organelle organization	7	0.04056781731545692	CORO1A, SCIN, MAP2, IL1B, NUSAP1, TMSB10, IL1A
GOTERM_BP_ALL	GO:0045935~positive regulation of nucleobase, nucleoside, nucleotide and nucleic acid metabolic process	14	0.04257273847092322	EGR1, TNF, NR4A2, TGFB3, NFKBIA, CD40, CALR, FOS, ADRB2, BARX2, APOE, ETS2, UBC, EAF2
GOTERM_BP_ALL	GO:0048871~multicellular organismal homeostasis	5	0.0430457954573857	RBP4, ADRB2, CORO1A, IL1B, IL1A
GOTERM_BP_ALL	GO:0001568~blood vessel development	9	0.04305714790827382	ZFP36L1, APOE, CXCR4, COL3A1, COL1A2, ZC3H12A, GJA1, COL1A1, ANXA2
GOTERM_BP_ALL	GO:0002700~regulation of production of molecular mediator of immune response	4	0.04413784289541127	RBP4, TNF, IL27RA, CD40
GOTERM_BP_ALL	GO:0046883~regulation of hormone secretion	4	0.04413784289541127	RBP4, TNF, IL1B, NOS2
GOTERM_BP_ALL	GO:0042592~homeostatic process	19	0.04770083580844641	SLC9A9, RBP4, PDIA3, FOXA3, PDIA4, LOC786034, PRKCB, TIMP1, SLC11A1, ADRB2, CORO1A, TNFSF13B, APOE, HMOX1, IL1B, LTF, LOC525947, SCARB1, IL1A
GOTERM_BP_ALL	GO:0031328~positive regulation of cellular biosynthetic process	15	0.0483594727352242	EGR1, TNF, NR4A2, TGFB3, NFKBIA, CALR, FOS, ADRB2, BARX2, APOE, ETS2, UBC, IL1B, EAF2, IL1A
GOTERM_BP_ALL	GO:0001944~vasculature development	9	0.048699097155914	ZFP36L1, APOE, CXCR4, COL3A1, COL1A2, ZC3H12A, GJA1, COL1A1, ANXA2
GOTERM_BP_ALL	GO:0051130~positive regulation of cellular component organization	6	0.04884659875558827	FCGR1A, TGFB3, IL1B, NUSAP1, CALR, IL1A
GOTERM_BP_ALL	GO:0050864~regulation of B cell activation	4	0.048960150881549785	CD38, TNFSF13B, IL27RA, CD40
GOTERM_BP_ALL	GO:0006898~receptor-mediated endocytosis	3	0.04984700872959458	ADRB2, APOE, FCGR1A
GOTERM_BP_ALL	GO:0001659~temperature homeostasis	3	0.04984700872959458	ADRB2, IL1B, IL1A
GOTERM_BP_ALL	GO:0051789~response to protein stimulus	5	0.05009777378332957	EGR1, CD48, FOS, NR4A2, MANF
Category - molecular function	Term	Count	PValue	Genes
GOTERM_MF_ALL	GO:0005515~protein binding	168	3.3974158896000743E-10	S100A8, AIF1, MMP9, S100A9, TGFB3, CNP, AURKB, LRRC4C, BTK, CXCL10, ACTG1, CD48, TTR, ISG15, CD44, APOE, SERPINE1, IL1B, RPL11, MX1, IL1A, F11R, POU2AF1, NCF2, C4A, NCALD, HNRNPA2B1, BCL2A1, KRT13, TMSB10, SERPING1, CD40, PLAUR, SLITRK2, C1QB, SGSM3, CX3CR1, COL1A2, SDCBP, TGIF1, COL1A1, NFE2L3, VSIG4, LOC788157, ITGAL, PAM, CCL2, NFKBIA, ITGB2, CTSA, CALR, SERPINH1, CCL4, MANF, CD74, TIMP1, SLC1…
GOTERM_MF_ALL	GO:0008009~chemokine activity	11	1.878246623616265E-8	CCL2, CXCL5, IL8, LOC508666, CCL21, CXCL13, CXCL9, CCL19, CCL4, LOC504773, CXCL10
GOTERM_MF_ALL	GO:0042379~chemokine receptor binding	11	1.878246623616265E-8	CCL2, CXCL5, IL8, LOC508666, CCL21, CXCL13, CXCL9, CCL19, CCL4, LOC504773, CXCL10
GOTERM_MF_ALL	GO:0001664~G-protein-coupled receptor binding	11	1.198754267578297E-6	CCL2, CXCL5, IL8, LOC508666, CCL21, CXCL13, CXCL9, CCL19, CCL4, LOC504773, CXCL10
GOTERM_MF_ALL	GO:0005125~cytokine activity	14	1.7846762850505658E-6	CCL2, TNF, CXCL5, LOC508666, IL8, CXCL9, CCL19, CCL4, LOC504773, CXCL10, CXCL13, CCL21, IL1B, IL1A
GOTERM_MF_ALL	GO:0005102~receptor binding	31	3.020406246988955E-6	TNF, CCL2, CXCL5, TNC, COL3A1, TGFB3, CXCL9, GJA1, TSHB, CALR, CCL4, CD74, MANF, CXCL10, TTR, CCL21, APOE, FCN2, IL1B, IL1A, IL8, LOC508666, IL1RN, CCL19, LOC504773, GRP, HSP90B1, TNFSF13B, GMFG, CXCL13, SDCBP
GOTERM_MF_ALL	GO:0005539~glycosaminoglycan binding	10	2.267790319867787E-5	BSP5, BGN, CXCL5, CD44, APOE, CCDC80, DCN, THBS2, LOC504773, FN1
GOTERM_MF_ALL	GO:0005488~binding	255	5.1897960174851284E-5	CYP3A4, S100A8, PTGS2, AIF1, S100A9, TUBB2C, AURKB, BTK, ACTG1, CD48, ISG15, CD44, APOD, APOE, CH25H, SERPINE1, RPL11, S100A2, RPP25, F11R, NCF2, C4A, APOLD1, KRT13, SERPING1, CD40, PLAUR, C1QB, CX3CR1, TGIF1, VSIG4, ADAMTS2, ADAMTS4, HSD17B11, RBP4, NFKBIA, HSPA1A, CALR, SERPINH1, LOC786034, MANF, CD74, SLC11A1, LOC788835, RAC2, IDH2, CLEC6A, CDC42EP3, HNRNPAB, TYROBP, BLNK, ABR, LOC768255, IL1R…
GOTERM_MF_ALL	GO:0005509~calcium ion binding	32	7.84305889023785E-5	ITGAL, LOC100125947, S100A8, AIF1, MMP9, S100A9, C1R, C1S, CALR, MMP1, PLCL2, SMOC2, LOC788835, TGM2, NOS2, PLA2G2D1, PCDHA13, THBS2, S100A2, NCALD, MMP19, ANXA1, SPARC, STAT1, S100A14, S100A12, ANXA2, PRKCB, HSP90B1, SCIN, FKBP10, RCN3
GOTERM_MF_ALL	GO:0001871~pattern binding	10	1.0984908931293023E-4	BSP5, BGN, CXCL5, CD44, APOE, CCDC80, DCN, THBS2, LOC504773, FN1
GOTERM_MF_ALL	GO:0030247~polysaccharide binding	10	1.0984908931293023E-4	BSP5, BGN, CXCL5, CD44, APOE, CCDC80, DCN, THBS2, LOC504773, FN1
GOTERM_MF_ALL	GO:0004197~cysteine-type endopeptidase activity	8	1.261596468366979E-4	CTSZ, CTSK, CASP4, LGMN, CTSC, CTSB, CTSS, CTSH
GOTERM_MF_ALL	GO:0004175~endopeptidase activity	22	1.8750697604441195E-4	CTSZ, CFB, LGMN, MMP9, MMP19, HP, CTSS, C1S, MMP1, CTSK, CASP4, BACE2, SERPINE1, CTSC, CFI, CTSB, PRSS22, CTSH, ADAMTS2, PLAU, ENO1, ADAMTS4
GOTERM_MF_ALL	GO:0030246~carbohydrate binding	14	2.638906117381121E-4	BSP5, CXCL5, CHI3L1, CCDC80, DCN, CALR, LOC504773, BGN, CD44, APOE, FCN2, CLEC6A, THBS2, FN1
GOTERM_MF_ALL	GO:0008201~heparin binding	7	5.169693670957638E-4	BSP5, CXCL5, APOE, CCDC80, THBS2, LOC504773, FN1
GOTERM_MF_ALL	GO:0008233~peptidase activity	25	8.550616863105559E-4	LGMN, MMP9, HP, CTSA, C1S, MMP1, CASP4, SERPINE1, LTF, CFI, ENO1, CTSZ, CFB, MMP19, CTSS, FOLH1, CTSK, BACE2, CTSC, CTSB, CTSH, PRSS22, ADAMTS2, PLAU, ADAMTS4
GOTERM_MF_ALL	GO:0070011~peptidase activity, acting on L-amino acid peptides	24	0.0012119843663699697	CTSZ, CFB, LGMN, MMP9, MMP19, HP, CTSA, CTSS, C1S, MMP1, CTSK, CASP4, BACE2, SERPINE1, LTF, CTSC, CFI, CTSB, ADAMTS2, PRSS22, CTSH, PLAU, ENO1, ADAMTS4
GOTERM_MF_ALL	GO:0046983~protein dimerization activity	16	0.001290235870978232	NFE2, CD8A, CEBPD, NR4A2, FOS, SLC11A1, C1QB, CORO1A, CYBB, ADRB2, APOE, SDS, SDCBP, NOS2, NFE2L3, CSF1R
GOTERM_MF_ALL	GO:0005501~retinoid binding	4	0.0022629480245478185	RBP4, APOD, PTGDS, CRABP2
GOTERM_MF_ALL	GO:0019840~isoprenoid binding	4	0.0022629480245478185	RBP4, APOD, PTGDS, CRABP2
GOTERM_MF_ALL	GO:0008234~cysteine-type peptidase activity	8	0.0031026258766706284	CTSZ, CTSK, CASP4, LGMN, CTSC, CTSB, CTSS, CTSH
GOTERM_MF_ALL	GO:0019899~enzyme binding	12	0.008391487281151189	ADRB2, CORO1A, NCF2, MLPH, SGSM3, SERPINA5, SERPINE1, NFKBIA, ITGB2, CD40, COTL1, PLAUR
GOTERM_MF_ALL	GO:0019955~cytokine binding	7	0.008874388777316802	IL27RA, CXCR4, CCR1, CX3CR1, CXCR6, CD74, CSF1R
GOTERM_MF_ALL	GO:0042802~identical protein binding	15	0.010520797368729778	ACTB, TNF, CD8A, NFKBIA, BTK, ACTG1, SLC11A1, C1QB, CORO1A, ADRB2, APOE, SDS, COL1A2, NOS2, COL1A1, CSF1R
GOTERM_MF_ALL	GO:0015291~secondary active transmembrane transporter activity	9	0.012086106568643284	SLC9A9, SLC11A1, SLC2A6, SLC1A3, SLC12A2, SLC2A3, SLC6A14, SLC1A1, SLC46A2
GOTERM_MF_ALL	GO:0008236~serine-type peptidase activity	10	0.013675107373650342	CFB, SERPINE1, LTF, HP, CTSA, C1S, CFI, PRSS22, PLAU, ENO1
GOTERM_MF_ALL	GO:0019838~growth factor binding	6	0.013743892578224164	IGFBP7, COL3A1, NGFR, COL1A1, IGFBP3, IGFBP4
GOTERM_MF_ALL	GO:0015294~solute:cation symporter activity	6	0.013743892578224164	SLC2A6, SLC1A3, SLC12A2, SLC2A3, SLC6A14, SLC1A1
GOTERM_MF_ALL	GO:0017171~serine hydrolase activity	10	0.014296419465015227	CFB, SERPINE1, LTF, HP, CTSA, C1S, CFI, PRSS22, PLAU, ENO1
GOTERM_MF_ALL	GO:0005200~structural constituent of cytoskeleton	3	0.019622645793859465	ACTB, ACTG1, VIM, TUBA1A, TUBA1B
GOTERM_MF_ALL	GO:0005198~structural molecule activity	19	0.022381869732270052	ACTB, NEF3, VIM, COL3A1, TUBB2C, ANXA1, KRT13, RPS4X, RPS2, ACTG1, KRT8, RPL3, RPS12, UBC, COL1A2, RPL11, COL1A1, RPL10A, TUBA1A, THBS2, TUBA1B
GOTERM_MF_ALL	GO:0005149~interleukin-1 receptor binding	3	0.024766977384655567	IL1RN, IL1B, IL1A
GOTERM_MF_ALL	GO:0004950~chemokine receptor activity	4	0.025528442317146634	CXCR4, CCR1, CX3CR1, CXCR6
GOTERM_MF_ALL	GO:0031406~carboxylic acid binding	6	0.02780654969679108	PAM, SLC1A3, ALOX5AP, CRABP2, NOS2, SLC46A1
GOTERM_MF_ALL	GO:0005525~GTP binding	15	0.030828888772483555	GIMAP4, LOC781710, GIMAP5, LOC768255, LOC512486, TUBB2C, RHOQ, RHOV, RAC2, GNAS, TUBA1A, MX1, TUBA1B, ARL4C, LOC788157, RHOH
GOTERM_MF_ALL	GO:0019956~chemokine binding	4	0.031826104431011984	CXCR4, CCR1, CX3CR1, CXCR6
GOTERM_MF_ALL	GO:0032561~guanyl ribonucleotide binding	15	0.03636633005329523	GIMAP4, LOC781710, GIMAP5, LOC768255, LOC512486, TUBB2C, RHOQ, RHOV, RAC2, GNAS, TUBA1A, MX1, TUBA1B, ARL4C, LOC788157, RHOH
GOTERM_MF_ALL	GO:0008289~lipid binding	12	0.036592994400041975	RBP4, APOD, PTGDS, APOE, ALOX5AP, SCIN, CRABP2, APOLD1, ANXA1, PTAFR, ANXA2, PRKCB
GOTERM_MF_ALL	GO:0003924~GTPase activity	7	0.03693722036461446	LOC781710, RAC2, LOC512486, TUBB2C, MX1, TUBA1A, TUBA1B, LOC788157
GOTERM_MF_ALL	GO:0042803~protein homodimerization activity	9	0.03750535439821849	SLC11A1, C1QB, ADRB2, CORO1A, CD8A, APOE, SDS, NOS2, CSF1R
GOTERM_MF_ALL	GO:0016860~intramolecular oxidoreductase activity	4	0.038858561157440234	TBXAS1, PDIA3, PTGDS, PDIA4
GOTERM_MF_ALL	GO:0019001~guanyl nucleotide binding	15	0.039386624375234394	GIMAP4, LOC781710, GIMAP5, LOC768255, LOC512486, TUBB2C, RHOQ, RHOV, RAC2, GNAS, TUBA1A, MX1, TUBA1B, ARL4C, LOC788157, RHOH
GOTERM_MF_ALL	GO:0015293~symporter activity	6	0.03948585769431331	SLC2A6, SLC1A3, SLC12A2, SLC2A3, SLC6A14, SLC1A1
GOTERM_MF_ALL	GO:0016829~lyase activity	8	0.04115187715457059	DDC, CD38, PAM, SDS, CA8, CA2, GUCY2C, ENO1
GOTERM_MF_ALL	GO:0003796~lysozyme activity	3	0.04296786784169903	LYZ2, LOC781146, LYZ
GOTERM_MF_ALL	GO:0015296~anion:cation symporter activity	3	0.049858971485676265	SLC1A3, SLC12A2, SLC1A1
GOTERM_MF_ALL	GO:0004252~serine-type endopeptidase activity	8	0.0498998959120264	CFB, SERPINE1, HP, C1S, CFI, PRSS22, PLAU, ENO1
GOTERM_MF_ALL	GO:0015179~L-amino acid transmembrane transporter activity	3	0.05711610706927352	SLC1A3, SLC1A1, SLC43A2
Category - cell component	Term	Count	PValue	Genes
GOTERM_CC_FAT	GO:0005576~extracellular region	86	1.0632208366439206E-17	BSP5, PDIA3, IGFBP7, MMP9, TGFB3, HP, CNP, MMP1, CXCL10, TTR, OLFML3, SLC1A3, ISG15, APOD, SAA1, APOE, SERPINA5, SERPINE1, CFH, IL1B, LTF, DEFB10, IL1A, LOC508666, C4A, MMP19, APOLD1, SAA3, TAP, SERPING1, GRP, C1QA, C1QB, BGN, SERPINF1, PTGDS, COL1A2, LOC525947, COL1A1, ADAMTS2, ADAMTS4, C7, RBP4, TNF, CCL2, CXCL5, C6, COL3A1, CXCL9, TSHB, KIT, DCN, DEFB4A, CALR, CCL4, MANF, TIMP1, GLIPR2, DEFB5,…
GOTERM_CC_FAT	GO:0044421~extracellular region part	51	1.4299422374465794E-13	PDIA3, MMP9, TGFB3, CNP, HP, MMP1, CXCL10, SLC1A3, APOE, SAA1, IL1B, IL1A, C4A, MMP19, SAA3, SERPING1, GRP, BGN, SERPINF1, COL1A2, COL1A1, ADAMTS2, ADAMTS4, RBP4, CCL2, TNF, CXCL5, COL3A1, CXCL9, DCN, KIT, CALR, CCL4, TIMP1, SMOC2, CCL21, FCN2, SRGN, FN1, IL8, IL1RN, CCDC80, CHI3L1, CCL19, SPARC, LOC504773, ANXA2, ORM1, CXCL13, IGFBP3, IGFBP4
GOTERM_CC_FAT	GO:0005615~extracellular space	35	1.912105688838088E-10	RBP4, TNF, CCL2, PDIA3, CXCL5, MMP9, CXCL9, HP, CNP, KIT, CALR, CCL4, CXCL10, CCL21, SAA1, APOE, FCN2, IL1B, IL1A, SRGN, IL8, C4A, IL1RN, CHI3L1, SAA3, CCL19, SERPING1, LOC504773, GRP, ORM1, SERPINF1, CXCL13, COL1A2, IGFBP3, IGFBP4
GOTERM_CC_FAT	GO:0042611~MHC protein complex	13	2.3187737422856775E-6	BLA-DQB, DSB, FCGRT, LOC507917, BOLA-DQA2, BOLA-NC1, BOLA-DQA1, LOC505676, LOC790858, JSP.1, BOLA-DRA, BOLA-DQB, BOLA-DRB3, LOC790811
GOTERM_CC_FAT	GO:0042613~MHC class II protein complex	7	2.2327020936045308E-5	BOLA-DQA2, BOLA-DQA1, LOC790858, BLA-DQB, DSB, BOLA-DQB, BOLA-DRA, BOLA-DRB3
GOTERM_CC_FAT	GO:0009986~cell surface	16	5.2566386809810525E-5	TNF, CD8A, KIT, CD40, CALR, CD74, PLAUR, CD48, CD38, SRPX, SLC1A3, BGN, FCGR1A, BOLA-DRA, HSPA8, SLC46A2
GOTERM_CC_FAT	GO:0005886~plasma membrane	69	1.0323958747436952E-4	CD8A, AIF1, DSB, GJA1, RHOV, CD48, BOLA-NC1, TMEM173, SLC1A3, CXCR4, CXCR6, VNN1, BOLA-DRA, BOLA-DRB3, SLC43A2, RHOH, F11R, GPR18, CD40, BASP1, CLIC1, PLAUR, BOLA-DQA2, BOLA-DQA1, LOC505676, ADRB2, FOLH1, BGN, LOC790858, SGSM3, CX3CR1, SDCBP, BOLA-DQB, JSP.1, GNAS, NGFR, VSIG4, LOC790811, PTAFR, ITGAL, C7, TNF, C6, CCR1, BLA-DQB, ITGB2, FCGRT, KIT, LOC507917, CALR, CD74, SLC11A1, FCGR1A, KRT8, SC…
GOTERM_CC_FAT	GO:0005764~lysosome	13	1.1589119921940826E-4	CTSZ, LGMN, RNASE6, GJA1, IFI30, CTSA, CTSS, CD74, CTSK, CTSC, CTSB, CTSH, SRGN
GOTERM_CC_FAT	GO:0000323~lytic vacuole	13	1.1589119921940826E-4	CTSZ, LGMN, RNASE6, GJA1, IFI30, CTSA, CTSS, CD74, CTSK, CTSC, CTSB, CTSH, SRGN
GOTERM_CC_FAT	GO:0005773~vacuole	14	1.7485004039483566E-4	CTSZ, LGMN, RNASE6, GJA1, IFI30, CTSA, CTSS, CD74, SLC11A1, CTSK, CTSC, CTSB, CTSH, SRGN
GOTERM_CC_FAT	GO:0042470~melanosome	10	1.9896300562676904E-4	HSP90AB1, HSP90B1, PDIA3, SERPINF1, CNP, CTSB, HSPA5, PDIA4, HSPA8, ANXA2
GOTERM_CC_FAT	GO:0048770~pigment granule	10	1.9896300562676904E-4	HSP90AB1, HSP90B1, PDIA3, SERPINF1, CNP, CTSB, HSPA5, PDIA4, HSPA8, ANXA2
GOTERM_CC_FAT	GO:0005788~endoplasmic reticulum lumen	8	2.1069422741986114E-4	HSP90B1, PDIA3, HSPA5, PDIA4, CALR, FKBP10, RCN3, SERPINH1
GOTERM_CC_FAT	GO:0031012~extracellular matrix	18	3.269729165977966E-4	MMP9, MMP19, COL3A1, TGFB3, CCDC80, SPARC, DCN, MMP1, ANXA2, TIMP1, SMOC2, SLC1A3, BGN, COL1A2, COL1A1, ADAMTS2, ADAMTS4, FN1
GOTERM_CC_FAT	GO:0005578~proteinaceous extracellular matrix	17	3.5913647686343017E-4	MMP9, MMP19, COL3A1, CCDC80, DCN, SPARC, MMP1, ANXA2, TIMP1, SMOC2, SLC1A3, BGN, COL1A2, COL1A1, ADAMTS2, ADAMTS4, FN1
GOTERM_CC_FAT	GO:0044420~extracellular matrix part	9	8.976318943324375E-4	SLC1A3, COL3A1, CCDC80, COL1A2, COL1A1, SPARC, ANXA2, TIMP1, FN1
GOTERM_CC_FAT	GO:0044459~plasma membrane part	44	9.876735537069977E-4	ITGAL, C7, TNF, CD8A, AIF1, C6, BLA-DQB, DSB, GJA1, FCGRT, ITGB2, KIT, LOC507917, RHOV, CALR, CD74, BOLA-NC1, CD48, FCGR1A, BOLA-DRA, SCARB1, BOLA-DRB3, CSF1R, RHOH, FN1, F11R, SLC12A2, ANXA1, SLC6A14, CD40, BOLA-DQA2, BOLA-DQA1, LOC505676, ADRB2, CORO1A, FOLH1, HSP90B1, LOC790858, NRAP, SGSM3, SDCBP, BOLA-DQB, JSP.1, LOC790811, SLC46A1
GOTERM_CC_FAT	GO:0009897~external side of plasma membrane	9	0.005116358724097421	CD48, TNF, CD8A, FCGR1A, BOLA-DRA, KIT, CD40, CALR, CD74
GOTERM_CC_FAT	GO:0001891~phagocytic cup	3	0.007921934447256244	CORO1A, TNF, AIF1
GOTERM_CC_FAT	GO:0016023~cytoplasmic membrane-bounded vesicle	16	0.016079297443796076	HSP90AB1, PDIA3, NCF2, CLU, CNP, PDIA4, ANXA2, SLC11A1, HSP90B1, CORO1A, BGN, SERPINF1, IL1B, CTSB, HSPA5, HSPA8
GOTERM_CC_FAT	GO:0005583~fibrillar collagen	3	0.018845950277644574	COL3A1, COL1A2, COL1A1
GOTERM_CC_FAT	GO:0031988~membrane-bounded vesicle	16	0.019373771149277196	HSP90AB1, PDIA3, NCF2, CLU, CNP, PDIA4, ANXA2, SLC11A1, HSP90B1, CORO1A, BGN, SERPINF1, IL1B, CTSB, HSPA5, HSPA8
GOTERM_CC_FAT	GO:0031410~cytoplasmic vesicle	18	0.020177480209095253	HSP90AB1, PAM, NCF2, PDIA3, CLU, CNP, PDIA4, ANXA2, BTK, SLC11A1, HSP90B1, CORO1A, BGN, SERPINF1, IL1B, HSPA5, CTSB, HSPA8
GOTERM_CC_FAT	GO:0042612~MHC class I protein complex	6	0.025196980424720298	BOLA-NC1, LOC505676, FCGRT, JSP.1, LOC507917, LOC790811
GOTERM_CC_FAT	GO:0031982~vesicle	18	0.026148794005531308	HSP90AB1, PAM, NCF2, PDIA3, CLU, CNP, PDIA4, ANXA2, BTK, SLC11A1, HSP90B1, CORO1A, BGN, SERPINF1, IL1B, HSPA5, CTSB, HSPA8
GOTERM_CC_FAT	GO:0005604~basement membrane	5	0.043805475088078145	CCDC80, SPARC, ANXA2, TIMP1, FN1
GOTERM_CC_FAT	GO:0030863~cortical cytoskeleton	4	0.04687420160149862	ACTB, ACTG1, CORO1A, NOS2, TPM4
GOTERM_CC_FAT	GO:0044432~endoplasmic reticulum part	10	0.06026642795571011	FMO5, HSP90B1, PDIA3, HSPA5, PDIA4, CALR, FKBP10, RCN3, SERPINH1, PORCN
GOTERM_CC_FAT	GO:0042383~sarcolemma	4	0.071048630060565	BGN, KRT8, ANXA1, ANXA2
GOTERM_CC_FAT	GO:0030666~endocytic vesicle membrane	2	0.07326035864120925	SLC11A1, CORO1A
GOTERM_CC_FAT	GO:0005584~collagen type I	2	0.07326035864120925	COL1A2, COL1A1
GOTERM_CC_FAT	GO:0030670~phagocytic vesicle membrane	2	0.07326035864120925	SLC11A1, CORO1A
GOTERM_CC_FAT	GO:0005884~actin filament	3	0.09404535586627927	CORO1A, AIF1, TPM4
