# Supplementary material for: Transcriptome profiling of Staphylococci-infected cow mammary gland parenchyma
Source: BMC Vet Res. 2017 Jun 6;13:161. doi: 10.1186/s12917-017-1088-2 (PMC5477815; doi:10.1186/s12917-017-1088-2)
Supplement: Supplementary file 9 — Genes with down-regulated expression found in samples derived from cow mammary gland parenchyma infected with coagulase-negative Staphylococci in 3rd or 4th lactations (CoNS-3/4). (XLS 29 kb) [file 12917_2017_1088_MOESM9_ESM.xls]

## Sheet: S 9
Additional file 9
Genes with down-regulated expressions found in samples derived from cow mammary gland parenchyma infected with coagulase-negative Staphylococci in 3rd and 4th lactations (CoNS-3/4)
Category - biological processes	Term	Count	PValue	Genes
GOTERM_BP_ALL	GO:0008610~lipid biosynthetic process	10	1.7929436215398978E-5	ACSM1, DHCR7, SCD, ANG2, FABP3, PMVK, GPAM, HSD17B7, SC4MOL, AGPAT1
GOTERM_BP_ALL	GO:0006629~lipid metabolic process	15	1.9222552479469454E-5	SCD, ANG2, CIDEA, PNPLA1, PMVK, SC4MOL, ACSM1, LRAT, DHCR7, SULT1A1, APOA5, FABP3, GPAM, HSD17B7, AGPAT1
GOTERM_BP_ALL	GO:0032787~monocarboxylic acid metabolic process	8	5.584169496362112E-4	GPD1, ACSM1, ME3, ALDH1L1, SCD, FBP2, GPAM, SC4MOL
GOTERM_BP_ALL	GO:0045017~glycerolipid biosynthetic process	4	0.0030679690942621916	ANG2, FABP3, GPAM, AGPAT1
GOTERM_BP_ALL	GO:0044255~cellular lipid metabolic process	9	0.0037647476079131987	ACSM1, LRAT, SCD, ANG2, APOA5, FABP3, GPAM, SC4MOL, AGPAT1
GOTERM_BP_ALL	GO:0046486~glycerolipid metabolic process	5	0.003999288029627627	ANG2, APOA5, FABP3, GPAM, AGPAT1
GOTERM_BP_ALL	GO:0043436~oxoacid metabolic process	9	0.007899451786920225	GPD1, ACSM1, ME3, ALDH1L1, SCD, FBP2, GPAM, SC4MOL, AGPAT1
GOTERM_BP_ALL	GO:0019752~carboxylic acid metabolic process	9	0.007899451786920225	GPD1, ACSM1, ME3, ALDH1L1, SCD, FBP2, GPAM, SC4MOL, AGPAT1
GOTERM_BP_ALL	GO:0006082~organic acid metabolic process	9	0.008041736008979979	GPD1, ACSM1, ME3, ALDH1L1, SCD, FBP2, GPAM, SC4MOL, AGPAT1
GOTERM_BP_ALL	GO:0006090~pyruvate metabolic process	3	0.0086767061566505	GPD1, ME3, FBP2
GOTERM_BP_ALL	GO:0042180~cellular ketone metabolic process	9	0.009573280933199672	GPD1, ACSM1, ME3, ALDH1L1, SCD, FBP2, GPAM, SC4MOL, AGPAT1
GOTERM_BP_ALL	GO:0006695~cholesterol biosynthetic process	3	0.010936096123565041	DHCR7, PMVK, HSD17B7
GOTERM_BP_ALL	GO:0016126~sterol biosynthetic process	3	0.013425438580327336	DHCR7, PMVK, HSD17B7
GOTERM_BP_ALL	GO:0008585~female gonad development	3	0.014753623966365214	ANG2, FST, BMPR1B
GOTERM_BP_ALL	GO:0046545~development of primary female sexual characteristics	3	0.016136064645141564	ANG2, FST, BMPR1B
GOTERM_BP_ALL	GO:0046660~female sex differentiation	3	0.016136064645141564	ANG2, FST, BMPR1B
GOTERM_BP_ALL	GO:0009058~biosynthetic process	22	0.016665413581151485	GPD1, ALDH1L1, SCD, FUT5, ANG2, ATP11A, HES6, FBP2, PMVK, PPARGC1A, ATP13A4, SC4MOL, VDR, ATP2C2, ACSM1, LOC613519, DHCR7, FABP3, NT5E, GPAM, HSD17B7, AGPAT1
GOTERM_BP_ALL	GO:0006066~alcohol metabolic process	7	0.017828588535513477	GPD1, DHCR7, SULT1A1, FABP3, FBP2, PMVK, HSD17B7
GOTERM_BP_ALL	GO:0006639~acylglycerol metabolic process	3	0.02059850918443557	ANG2, APOA5, GPAM
GOTERM_BP_ALL	GO:0006662~glycerol ether metabolic process	3	0.02382590678447758	ANG2, APOA5, GPAM
GOTERM_BP_ALL	GO:0006638~neutral lipid metabolic process	3	0.02382590678447758	ANG2, APOA5, GPAM
GOTERM_BP_ALL	GO:0018904~organic ether metabolic process	3	0.02551235689312116	ANG2, APOA5, GPAM
GOTERM_BP_ALL	GO:0007015~actin filament organization	3	0.02902592741434913	ACTG2, SORBS1, ANG2
GOTERM_BP_ALL	GO:0008202~steroid metabolic process	4	0.0387910070607684	DHCR7, SULT1A1, PMVK, HSD17B7
GOTERM_BP_ALL	GO:0006810~transport	22	0.040423829391006263	SLC16A13, KCNJ15, SLC38A3, STXBP1, ATP11A, SLC7A5, ABCG2, ATP13A4, ERGIC3, SLC25A21, VDR, ATP2C2, KCNQ3, TOMM7, SORBS1, SLC2A4, APOA5, FABP3, SLC22A6, SLC31A2, SNAP25, SLC17A9
GOTERM_BP_ALL	GO:0051234~establishment of localization	22	0.04286031953206609	SLC16A13, KCNJ15, SLC38A3, STXBP1, ATP11A, SLC7A5, ABCG2, ATP13A4, ERGIC3, SLC25A21, VDR, ATP2C2, KCNQ3, TOMM7, SORBS1, SLC2A4, APOA5, FABP3, SLC22A6, SLC31A2, SNAP25, SLC17A9
GOTERM_BP_ALL	GO:0015804~neutral amino acid transport	2	0.0437613813297511	SLC38A3, SLC7A5
GOTERM_BP_ALL	GO:0008406~gonad development	3	0.04482016480412584	ANG2, FST, BMPR1B
GOTERM_BP_ALL	GO:0006694~steroid biosynthetic process	3	0.04916832411019681	DHCR7, PMVK, HSD17B7
GOTERM_BP_ALL	GO:0046463~acylglycerol biosynthetic process	2	0.05228382631329741	ANG2, GPAM
Category - molecular function	Term	Count	PValue	Genes
GOTERM_MF_ALL	GO:0022804~active transmembrane transporter activity	8	0.003547394145497586	SLC16A13, ATP2C2, SLC38A3, TOMM7, ATP11A, SLC22A6, SLC7A5, ATP13A4
GOTERM_MF_ALL	GO:0042803~protein homodimerization activity	6	0.00575645108163488	GPD1, ERCC5, TREX1, CIDEA, TPD52L1, ABCG2
GOTERM_MF_ALL	GO:0005215~transporter activity	15	0.007058756661499987	SLC16A13, KCNJ15, SLC38A3, ALDH1L1, ATP11A, SLC7A5, ATP13A4, ATP2C2, TOMM7, KCNQ3, SLC2A4, FABP3, SLC22A6, SLC31A2, SLC17A9
GOTERM_MF_ALL	GO:0008374~O-acyltransferase activity	3	0.010929623064272299	LRAT, GPAM, AGPAT1
GOTERM_MF_ALL	GO:0022857~transmembrane transporter activity	12	0.013415154217677078	SLC16A13, KCNJ15, ATP2C2, SLC38A3, KCNQ3, TOMM7, SLC2A4, ATP11A, SLC22A6, SLC31A2, SLC7A5, ATP13A4
GOTERM_MF_ALL	GO:0022892~substrate-specific transporter activity	12	0.019545315647507153	KCNJ15, ATP2C2, SLC38A3, KCNQ3, ALDH1L1, TOMM7, SLC2A4, ATP11A, SLC22A6, SLC31A2, SLC7A5, ATP13A4
GOTERM_MF_ALL	GO:0022891~substrate-specific transmembrane transporter activity	11	0.02022393126184768	KCNJ15, ATP2C2, SLC38A3, KCNQ3, TOMM7, SLC2A4, ATP11A, SLC22A6, SLC31A2, SLC7A5, ATP13A4
GOTERM_MF_ALL	GO:0008289~lipid binding	6	0.033192616767013565	SGK3, APOA5, FABP3, CALB1, SCGB2A2, PLTP
GOTERM_MF_ALL	GO:0046983~protein dimerization activity	6	0.03737831422435264	GPD1, ERCC5, TREX1, CIDEA, TPD52L1, ABCG2
GOTERM_MF_ALL	GO:0015175~neutral amino acid transmembrane transporter activity	2	0.04948315285332695	SLC38A3, SLC7A5
GOTERM_MF_ALL	GO:0015662~ATPase activity, coupled to transmembrane movement of ions, phosphorylative mechanism	3	0.052817862368112936	ATP2C2, ATP11A, ATP13A4
Category - cell component	Term	Count	PValue	Genes
GOTERM_CC_ALL	GO:0031224~intrinsic to membrane	40	0.03389090642287197	SLC16A13, TAS2R1, KCNJ15, SLC38A3, GPRC5C, FUT5, GPR68, TMCC3, SLC7A5, SDC2, SLC25A21, GLT8D2, LPHN3, TOMM7, KCNQ3, SLC2A4, DHCR7, SLC22A6, SLC31A2, BOLA-N, NT5E, SNAP25, AGPAT1, MUC1, SCD, TMEM120B, ATP11A, TSPAN16, TMEM25, GPR179, ABCG2, ERGIC3, ATP13A4, ATP2C2, LRAT, CMTM7, JSP.1, CMTM4, GPAM, LOC512150
GOTERM_CC_ALL	GO:0005625~soluble fraction	3	0.04069884263993909	ACTG2, HSPB2, CRYBA4
GOTERM_CC_ALL	GO:0016021~integral to membrane	38	0.05400645013530042	SLC16A13, TAS2R1, KCNJ15, SLC38A3, GPRC5C, FUT5, GPR68, TMCC3, SLC7A5, SDC2, SLC25A21, GLT8D2, LPHN3, KCNQ3, TOMM7, SLC2A4, DHCR7, SLC22A6, SLC31A2, BOLA-N, AGPAT1, MUC1, SCD, TMEM120B, ATP11A, TSPAN16, TMEM25, GPR179, ABCG2, ERGIC3, ATP13A4, ATP2C2, LRAT, CMTM7, JSP.1, CMTM4, GPAM, LOC512150
GOTERM_CC_ALL	GO:0031968~organelle outer membrane	3	0.06541879337081999	TOMM7, DHCR7, GPAM
GOTERM_CC_ALL	GO:0019867~outer membrane	3	0.07084168172577036	TOMM7, DHCR7, GPAM
GOTERM_CC_ALL	GO:0042612~MHC class I protein complex	3	0.07084168172577036	LOC505676, JSP.1, BOLA-N
GOTERM_CC_ALL	GO:0000267~cell fraction	6	0.0810293793000575	ACTG2, SLC2A4, HSPB2, SNAP25, NT5E, CRYBA4
GOTERM_CC_ALL	GO:0048471~perinuclear region of cytoplasm	4	0.082439900091708	SLC2A4, RHPN2, TPD52L1, SNAP25
GOTERM_CC_ALL	GO:0005576~extracellular region	14	0.09064159608969907	FST, NELL2, STATH, ANG2, NTN4, NTN3, PTHLH, CD163L1, SCGB1D2, PRSS2, APOA5, PRSS23, SCGB2A2, THBS4
GOTERM_CC_ALL	GO:0044425~membrane part	43	0.0920200427569603	SLC16A13, TAS2R1, KCNJ15, SLC38A3, GPRC5C, FUT5, GPR68, TMCC3, SLC7A5, SDC2, SLC25A21, GLT8D2, LPHN3, TOMM7, KCNQ3, SLC2A4, SORBS1, DHCR7, SLC22A6, SLC31A2, BOLA-N, NT5E, SNAP25, AGPAT1, MUC1, SCD, TMEM120B, STXBP1, ATP11A, TSPAN16, TMEM25, GPR179, ABCG2, ERGIC3, ATP13A4, LOC505676, ATP2C2, LRAT, CMTM7, JSP.1, CMTM4, GPAM, LOC512150
